# Supplementary material for: Temporal response patterns of human gut microbiota to dietary fiber
Source: Imeta. 2025 May 10;4(4):e70046. doi: 10.1002/imt2.70046 (PMC12371261; doi:10.1002/imt2.70046)
Supplement: Supplementary file 2 — Table S1. Clinical parameters during the intervention. Table S2. Nutritional composition of dietary fiber supplement. Table S3. Antidiabetic medication use information for T2D subjects. Table S4. Continuous glucose monitoring parameters during the intervention. Table S5. Raw and high‐quality reads of each sample. Table S6. Genome quality. Table S7. Topological parameters of networks. Table S8. Genomes taxonomic assignment by GTDB‐TK and clustering results in the Overweight group. Table S9. Genomes taxonomic assignment by GTDB‐TK and clustering results in the T2D group. Table S10. Dominant species within each CAG in the Overweight group. Table S11. Dominant species within each CAG in the T2D group. Table S12. Differences in the proportion of CAZyme genes among increased clusters in the Overweight group. Table S13. Differences in the proportion of KOs related to carbohydrate transportation among increased clusters in the Overweight group. Table S14. Differences in the proportion of KOs related to carbohydrate transportation among increased clusters in the T2D group. Table S15. Differences in the proportion of KOs related to carbohydrate transportation among decreased clusters in the Overweight group. Table S16. Co‐correlation relationships among gut microbiota, serum metabolites, and host metabolism in the Overweight group. Table S17. Co‐correlation relationships among gut microbiota, serum metabolites, and host metabolism in the T2D group. [file IMT2-4-e70046-s002.xlsx]

## Sheet: S1
Table S1 Clinical parameters during the intervention
	Overweight				T2D				p value
	D0	D14	D28	D56	D0	D14	D28	D56	D0	D14	D28	D56
General Information
Age (years)	33.00 ± 3.68(10)				37.67 ± 2.80(9)
Gender (M/F)	5/5				0.8
Glycometabolism
FPG(mmol/L)	5.30 ± 0.16a(10)	/	4.11 ± 0.13b(9)	4.16 ± 0.12b(10)	8.52 ± 1.06a(9)	/	5.15 ± 0.48b(9)	5.52 ± 0.44b(9)	0.001	/	0.1123	0.0441
HbA1c(%)	5.60 ± 0.09a(10)	/	5.57 ± 0.09a(9)	5.55 ± 0.10a(10)	6.90 ± 0.42a(9)	/	6.70 ± 0.34a(9)	6.77 ± 0.33a(9)	0.0061	/	0.3945	0.1434
FinS(pmol/L)	16.14 ± 2.81a(10)	/	12.46 ± 2.03a(9)	15.16 ± 2.18a(10)	24.39 ± 9.12a(9)	/	38.54 ± 16.28a(9)	17.27 ± 4.63a(9)	0.9674	/	0.2408	0.5708
CHOL(mmol/L)	5.08 ± 0.32a(10)	/	4.87 ± 0.28a(9)	5.13 ± 0.36a(10)	4.57 ± 0.31a(9)	/	4.48 ± 0.28a(9)	4.70 ± 0.36a(9)	0.2775	/	0.766	0.7896
Tbil(umol/L)	11.31 ± 1.32a(10)	/	12.19 ± 1.12a(9)	12.69 ± 1.71a(10)	12.48 ± 1.37ab(9)	/	13.88 ± 1.95a(9)	11.16 ± 1.44b(9)	0.4873	/	0.773	0.3928
TG(mol/L)	2.46 ± 0.43a(10)	/	1.76 ± 0.28b(9)	1.98 ± 0.34b(10)	2.11 ± 0.33a(9)	/	2.21 ± 0.63a(9)	3.16 ± 1.07a(9)	0.5953	/	0.1664	0.0628
HDL(mmol/L)	1.01 ± 0.07a(10)	/	0.99 ± 0.06a(9)	0.98 ± 0.07a(10)	1.00 ± 0.05a(9)	/	0.96 ± 0.05a(9)	0.97 ± 0.04a(9)	0.7749	/	0.8862	0.9546
LDL(mmol/L)	3.03 ± 0.29ab(10)	/	2.86 ± 0.20b(9)	3.14 ± 0.26a(10)	2.50 ± 0.19a(9)	/	2.25 ± 0.16b(9)	2.30 ± 0.27ab(9)	0.1564	/	0.1526	0.1328
HOMA-IR	0.64 ± 0.11a(10)	/	0.38 ± 0.06b(9)	0.46 ± 0.07ab(10)	1.65 ± 0.65a(9)	/	1.31 ± 0.48a(9)	0.77 ± 0.25a(9)	0.1823	/	0.3302	0.2685
HOMA-β	32.10 ± 7.32a(10)	/	131.02 ± 62.17b(9)	-23.87 ± 153.51ab(10)	18.46 ± 6.58a(9)	/	-9.33 ± 60.38a(9)	40.37 ± 10.07a(9)	0.0653	/	0.3184	0.6528
Anthropometric markers
BW (Kg)	79.95 ± 5.21a(10)	79.35 ± 5.04ab (10)	78.84 ± 4.97b(10)	78.66 ± 4.81ab(10)	75.14 ± 2.47a(9)	75.01 ± 2.36a(9)	74.87 ± 2.47a(9)	75.58 ± 2.49a(9)	0.7802	0.5102	0.102	0.0818
WC (cm)	92.93 ± 3.09a(10)	87.94 ± 3.67bc(10)	83.57 ± 2.57c(9)	90.44 ± 3.53b(10)	92.90 ± 1.95a(9)	91.53 ± 2.18a(9)	87.82 ± 2.08b(9)	92.26 ± 2.12a(9)	0.8382	0.0644	0.1594	0.2258
HC (cm)	104.15 ± 2.44a(10)	101.07 ± 2.4bc(10)	97.68 ± 1.50c(9)	102.48 ± 2.33ab(10)	100.20 ± 1.45a(9)	99.52 ± 1.1ab(9)	97.39 ± 1.27b(9)	101.83 ± 1.59a(9)	0.3562	0.1716	0.1068	0.1485
BMI(kg/m2)	27.78 ± 1.12a(10)	27.58 ± 1.07ab(10)	27.41 ± 1.05b(10)	27.34 ± 0.96ab(10)	27.75 ± 0.80a(9)	27.71 ± 0.78a(9)	27.65 ± 0.82a(9)	27.92 ± 0.85a(9)	0.8421	0.3242	0.083	0.031
WHR	0.89 ± 0.02a(10)	0.87 ± 0.02a(10)	0.85 ± 0.02a(9)	0.88 ± 0.02a(10)	0.93 ± 0.02a(9)	0.92 ± 0.02ab(9)	0.90 ± 0.02b(9)	0.91 ± 0.01ab(9)	0.1564	0.3151	0.601	0.9578
SBP(mmHg)	127.30 ± 4.87a(10)	122.44 ± 4.64a(9)	119.50 ± 4.47a(8)	122.30 ± 4.42a(10)	122.67 ± 6.70a(9)	128.11 ± 5.26a(9)	124.57 ± 5.98a(7)	128.22 ± 5.56a(9)	0.5399	0.0208	0.0587	0.0214
DBP(mmHg)	84.70 ± 3.44a(10)	77.44 ± 2.07b(9)	79.25 ± 2.27ab(8)	81.10 ± 2.64ab(10)	85.78 ± 2.17a(9)	81.78 ± 3.24b(9)	83.00 ± 3.13ab(7)	84.67 ± 1.91ab(9)	0.7131	0.1881	0.7595	0.2038
Liver function
ALT(U/L)	20.90 ± 4.42a(10)	/	18.79 ± 3.22a(9)	/	25.27 ± 4.48a(9)	/	24.42 ± 5.09a(9)	/	0.3154	/	0.6012	/
AST(U/L)	16.33 ± 1.72a(10)	/	16.93 ± 1.42a(9)	/	20.08 ± 2.02a(9)	/	18.92 ± 1.73a(9)	/	0.2697	/	0.7913	/
CRE(umol/L)	63.05 ± 4.76a(10)	/	62.17 ± 4.41a(9)	/	55.73 ± 5.07a(9)	/	54.00 ± 4.67a(9)	/	0.2701	/	0.0149	/
Kidney function
mALB(mg/L)	3.90 ± 0.82a(10)	/	3.44 ± 0.74a(9)	4.00 ± 1.04a(10)	29.00 ± 18.27a(9)	/	24.33 ± 15.24a(9)	30.22 ± 23.29a(9)	0.3387	/	0.9318	0.2491
ACR	2.56 ± 0.39a(10)	/	3.89 ± 0.41b(9)	2.46 ± 0.52ab(10)	40.02 ± 29.32a(9)	/	60.14 ± 49.65a(9)	26.29 ± 17.62a(9)	0.6239	/	0.5288	0.169
UCRE(umol/L)	13702.12 ± 2596.75a(10)	/	7896.37 ± 1384.25b(9)	13801.12 ± 1626.12a(10)	7599.44 ± 1615.75a(9)	/	6051.18 ± 1073.32a(9)	8524.22 ± 1280.94a(9)	0.0653	/	0.638	0.1042
SG	1.02 ± 0.00ab(10)	/	1.02 ± 0.00b(9)	1.03 ± 0.00a(10)	1.03 ± 0.01ab(9)	/	1.02 ± 0.00b(9)	1.03 ± 0.00a(9)	0.2876	/	0.7165	0.3841
PH-U	6.05 ± 0.31a(10)	/	6.00 ± 0.16a(9)	5.70 ± 0.15a(10)	5.78 ± 0.25a(9)	/	6.22 ± 0.22a(9)	5.56 ± 0.15a(9)	0.6149	/	0.5687	0.5059
Complete blood count
WBC(10^9/L)	7.35 ± 0.46a(10)	/	7.09 ± 0.34a(9)	7.23 ± 0.44a(10)	7.77 ± 0.65a(9)	/	7.36 ± 0.62a(9)	7.42 ± 0.43a(9)	0.7802	/	0.6458	0.9458
LY%	33.10 ± 1.52a(10)	/	34.42 ± 1.59a(9)	34.08 ± 1.67a(10)	28.72 ± 1.74a(9)	/	29.89 ± 1.23a(9)	30.48 ± 1.45a(9)	0.1128	/	0.2194	0.6365
MO%	5.71 ± 0.29a(10)	/	5.54 ± 0.21a(9)	5.65 ± 0.16a(10)	4.91 ± 0.36a(9)	/	4.76 ± 0.20a(9)	4.81 ± 0.28a(9)	0.1205	/	0.0607	0.0845
NE%	58.78 ± 1.69a(10)	/	57.91 ± 1.90a(9)	58.35 ± 1.68a(10)	64.00 ± 1.73a(9)	/	62.74 ± 1.52a(9)	62.43 ± 1.52a(9)	0.035	/	0.4427	0.5662
EO%	1.91 ± 0.22a(10)	/	1.64 ± 0.24ab(9)	1.47 ± 0.19b(10)	1.93 ± 0.41a(9)	/	2.19 ± 0.58a(9)	1.87 ± 0.43a(9)	1	/	0.2325	0.0731
BA%	0.50 ± 0.05a(10)	/	0.48 ± 0.06a(9)	0.45 ± 0.05a(10)	0.43 ± 0.06a(9)	/	0.42 ± 0.08a(9)	0.41 ± 0.05a(9)	0.6448	/	0.923	0.9685
RBC(10^12/L)	5.02 ± 0.14a(10)	/	4.94 ± 0.16a(9)	5.09 ± 0.18a(10)	5.08 ± 0.18a(9)	/	5.05 ± 0.17a(9)	5.08 ± 0.18a(9)	0.8421	/	0.7551	0.4853
HGB(g/L)	148.20 ± 3.21ab(10)	/	147.78 ± 3.79b(9)	152.30 ± 4.02a(10)	144.44 ± 5.63a(9)	/	144.89 ± 5.30a(9)	147.67 ± 5.71a(9)	0.8702	/	0.9769	0.764
PLT(10^9/L)	277.00 ± 15.98a(10)	/	263.78 ± 15.66a(9)	267.60 ± 11.82a(10)	260.11 ± 26.16a(9)	/	249.00 ± 23.73a(9)	245.78 ± 20.43a(9)	0.447	/	0.7636	0.4127
Data are presented as mean ± SEM (number of participants in the statistical test). Within-group comparisons at different time points were conducted using the Wilcoxon signed-rank test. Different letters indicate significant differences across time points (p < 0.05). Presence of the same letters indicates no significant difference between time points. Between-group differences at Day 0 were analyz…

## Sheet: S2
Table S2 Nutritional composition of dietary fiber supplement
Nutritional	Insoluble dietary fiber		Soluble dietary fiber
values	Per 100 g	Per portion (3 g)	Per 100 g	Per portion (3 g)
Energy (kJ)	1283	38.5	823	24.7
Protein (g)	20.5	0.6	0	0
Fat (g)	6	0.2	0	0
Carbohydrate (g)	23.2	0.7	6.2	0.2
Dietary fibres (g)	39.8	1.2	89.7	2.7
Sodium (mg)	0	0	0	0

## Sheet: S3
Table S3 Antidiabetic medication use information for T2D subjects
ID	Antidiabetics
T01	Not on medication
T02	Metformin
T03	Metformin
T04	Metformin;Sulfonylureas
T05	Metformin
T06	Insulin; Metformin
T07	Metformin
T08	Not on medication
T09	Insulin; Metformin;Sulfonylureas

## Sheet: S4
Table S4 Continuous glucose monitoring parameters during the intervention
	Overweight			T2D			p value #
	Normal	Low-dose	High-dose	Normal	Low-dose	High-dose	Normal	Low-dose	High-dose
Mean Sensor(mg/dL)	90.74 ± 2.26a(9)	87.55 ± 2.95a(9)	88.68 ± 3.72a(9)	129.63 ± 12.74a(9)	123.73 ± 11.19a(8)	128.35 ± 12.85a(8)	0.0062	0.5049	0.6278
Estimated A1C(%)	4.79 ± 0.08a(9)	4.68 ± 0.10a(9)	4.72 ± 0.13a(9)	6.14 ± 0.44a(9)	5.94 ± 0.39a(8)	6.10 ± 0.45a(8)	0.007	0.4902	0.6725
GMI(%)	5.48 ± 0.05a(9)	5.41 ± 0.07a(9)	5.43 ± 0.09a(9)	6.41 ± 0.31a(9)	6.27 ± 0.27a(8)	6.38 ± 0.31a(8)	0.008	0.4965	0.5923
Standard Deviation	14.52 ± 1.30a(9)	14.03 ± 1.21ab(9)	12.79 ± 0.90b(9)	30.59 ± 5.20a(9)	27.39 ± 4.42a(8)	29.35 ± 4.52a(8)	0.0134	0.5444	0.0174
daytime SD	15.33 ± 1.44a(9)	14.60 ± 1.37a(9)	13.63 ± 0.97a(9)	31.07 ± 5.11a(9)	27.55 ± 4.48a(8)	29.17 ± 3.98a(8)	0.0171	0.7196	0.008
Nighttime SD	7.57 ± 0.65a(9)	7.91 ± 0.68a(9)	7.14 ± 0.68a(9)	18.03 ± 4.01a(9)	17.34 ± 3.27a(8)	18.20 ± 3.93a(8)	0.034	0.2705	0.2925
Percent Time	99.83 ± 0.12a(9)	99.98 ± 0.02a(9)	100.00 ± 0.00a(9)	85.03 ± 6.61ab(9)	90.17 ± 5.01a(8)	85.66 ± 6.37b(8)	0.0036	0.9427	0.6501
< 180 mg/dL(%)
Percent Time	0.17 ± 0.12a(9)	0.02 ± 0.02a(9)	0.00 ± 0.00a(9)	11.33 ± 3.89a(9)	8.27 ± 4.00a(8)	11.76 ± 4.71a(8)	0.0036	0.7873	0.7904
180-250 mg/dL(%)
Percent Time	95.73 ± 1.49a(9)	88.93 ± 4.60a(9)	91.01 ± 4.56a(9)	82.06 ± 6.13a(9)	81.10 ± 7.76a(8)	79.46 ± 5.90a(8)	0.0216	0.4752	0.9933
70-180 mg/dL(%)
Percent Time	4.10 ± 1.50a(9)	11.05 ± 4.61a(9)	8.99 ± 4.56a(9)	2.98 ± 1.14a(9)	9.07 ± 7.54a(8)	6.20 ± 4.02a(8)	0.6234	0.5574	0.9545
> 70 mg/dL(%)
MAGE	35.98 ± 3.18a(9)	35.31 ± 3.04a(9)	30.03 ± 2.37b(9)	75.39 ± 12.50a(9)	67.02 ± 11.42a(8)	71.22 ± 9.58a(8)	0.0171	0.9693	0.0192
J index	11.21 ± 0.71a(9)	10.48 ± 0.77a(9)	10.49 ± 0.88a(9)	28.41 ± 6.64a(9)	24.78 ± 4.86a(8)	27.37 ± 5.78a(8)	0.008	0.2793	0.1851
CONGA1hour	16.85 ± 1.54a(9)	15.55 ± 1.47ab(9)	14.66 ± 1.18b(9)	27.18 ± 3.73a(9)	25.25 ± 3.20a(8)	25.66 ± 3.16a(8)	0.0272	0.2775	0.0252
LBGI	3.14 ± 0.46a(9)	4.11 ± 0.75a(9)	3.83 ± 0.94a(9)	1.81 ± 0.48a(9)	2.16 ± 1.03a(8)	2.20 ± 0.88a(8)	0.1118	0.7568	0.7935
HBGI	0.63 ± 0.20a(9)	0.58 ± 0.17a(8)	0.45 ± 0.11a(9)	4.42 ± 1.65a(9)	3.16 ± 1.06a(8)	3.94 ± 1.33a(8)	0.0171	0.4389	0.1516
LAGE(mg/dL)	67.10 ± 6.04a(9)	64.13 ± 6.09a(9)	59.05 ± 3.76a(9)	121.34 ± 17.32a(9)	112.88 ± 15.39a(8)	113.30 ± 14.15a(8)	0.0134	0.4429	0.0227
Daytime Avg Sensor Glucose(mg/dL)	93.63 ± 2.44a(9)	90.29 ± 3.00a(9)	90.50 ± 3.90a(9)	132.86 ± 11.63a(9)	127.84 ± 11.19a(8)	131.12 ± 11.97a(8)	0.008	0.6268	0.6122
Nnighttime Avg Sensor Glucose(mg/dL)	83.72 ± 1.92a(9)	80.90 ± 3.00a(9)	84.25 ± 3.39a(9)	121.79 ± 16.00a(9)	113.75 ± 11.66a(8)	122.27 ± 15.02a(8)	0.0104	0.4123	0.553
CV(%)	15.94 ± 1.16a(9)	16.09 ± 1.15a(9)	14.58 ± 1.01a(9)	22.80 ± 2.29a(9)	21.26 ± 1.85a(8)	22.11 ± 1.58a(8)	0.0422	0.6131	0.0206
Daytime CV(%)	16.25 ± 1.21a(9)	16.11 ± 1.25a(9)	15.18 ± 1.03a(9)	22.63 ± 2.36a(9)	20.75 ± 1.99a(8)	21.66 ± 1.48a(8)	0.0422	0.8777	0.0229
Nighttime CV(%)	9.06 ± 0.60a(9)	10.07 ± 0.78a(9)	8.49 ± 0.77a(9)	14.17 ± 2.07a(9)	14.44 ± 1.75a(8)	13.72 ± 1.67a(8)	0.0772	0.3905	0.139
Data are presented as mean ± SEM (number of participants in the statistical test). Within-group comparisons at different time points were performed using the Wilcoxon signed-rank test. Different letters indicate significant differences across time points (p < 0.05). The presence of the same letters indicates no significant differences between time points. Between-group differences during the norm…

## Sheet: S5
Table S5 Raw and high-quality reads of each sample
Sample	Raw Reads	Clean Reads	Total Number of Scaftigs	Mean Length of Scaftigs	N50	N90
N0101FD	54078486	53049062	128770	2556.44	7816	792
N0102FD	66049554	64936248	139890	2485.34	7947	773
N0103FD	55486894	54594480	129974	2580.34	8077	786
N0104FD	54066208	52953106	125706	2396.9	6455	757
N0105FD	62218170	61101016	121835	2511.22	7518	770
N0106FD	58143644	56859062	123706	2420.89	6459	769
N0107FD	61221002	59826768	137798	2509.39	6944	779
N0108FD	72850168	71713256	132684	2673.28	7932	818
N0109FD	75005324	73992764	117830	2764.43	7785	853
N0110FD	60020506	59264744	129020	2479.59	5861	808
N0111FD	56773362	56048116	124088	2358.69	5628	771
N0112FD	55482530	54641148	133256	2379.99	6011	767
N0113FD	67989752	67053518	134998	2477.07	5975	797
N0114FD	57592704	56783148	137898	2177.14	4524	737
N0115FD	58269406	57385228	144781	1932.13	3645	683
N0116FD	67128320	65993744	120592	2283.47	5842	736
N0117FD	62538528	61375446	85119	2535.95	7369	781
N0118FD	62597776	61513428	98574	2494.34	6785	784
N0119FD	52276708	51252138	87110	2473.95	6357	792
N0120FD	60740684	59733956	99979	2520.09	7180	779
N0121FD	58636382	57705672	101455	2459.63	7465	759
N0122FD	62170658	61139230	100879	2455.36	6594	783
N0123FD	59359360	58134902	89813	2458.78	7087	760
N0124FD	58000110	57200484	92072	2600.36	8023	806
N0125FD	73831436	72563484	108332	2750.36	10905	796
N0126FD	77999702	76838154	113737	2843.35	9390	837
N0127FD	68643214	67436522	96447	2478.48	7076	779
N0128FD	67117360	65978520	96459	2459.39	7697	764
N0157FD	64946230	64039728	147738	2533.94	6640	804
N0201FD	60547870	59531706	67518	2945.38	12810	842
N0202FD	54887502	54052334	61063	2690.66	11800	784
N0203FD	56149890	55032404	61704	2708.8	15572	769
N0204FD	60938496	60001932	53452	2817.15	13830	804
N0205FD	54529962	53572064	41425	2861.29	14642	798
N0206FD	61678688	60517166	40049	2862.91	14427	802
N0207FD	53873936	52979670	44050	2822.73	15894	797
N0208FD	59466966	58383506	28692	3424.61	23472	903
N0209FD	58326022	57198276	54831	2587.66	12931	760
N0210FD	59543650	58764114	30267	3062.15	19476	831
N0211FD	57637134	56880884	44441	3027.73	14808	843
N0212FD	65016208	64140740	51344	3079.36	17272	839
N0213FD	101002756	99481492	51714	2822.78	14879	804
N0214FD	61685404	60826490	62625	3129.11	16029	879
N0215FD	58270230	57419048	54705	2741.72	10538	794
N0216FD	59998206	59090878	70982	2686.35	11282	789
N0217FD	75910864	74569384	59497	2980.55	17665	812
N0218FD	60838642	59983536	84175	2684.79	7973	821
N0219FD	55910196	55023606	47456	2788.31	13638	790
N0220FD	54083538	53212606	54454	2881.83	11512	832
N0221FD	55451228	54332168	57001	3210.11	14016	890
N0222FD	60662628	59073412	69063	2642.03	9886	759
N0223FD	56286976	55497096	43499	3561.03	19749	981
N0224FD	57391640	56579114	52638	3022.82	16601	845
N0225FD	55764756	54878434	45174	3353.49	17089	952
N0226FD	64724748	63521162	59326	3059.19	16913	846
N0227FD	62796068	61856598	66825	2814.05	12688	813
N0228FD	67077916	65894310	54267	3336.7	17462	919
N0257FD	50812500	49771650	73600	2907.35	13438	820
N0301FD	61351510	59100906	66431	2686.79	13362	787
N0302FD	55826724	54707066	71913	2754	9265	831
N0303FD	58967874	57908768	62488	2839.68	12051	825
N0304FD	57644118	56592134	69282	3013.02	11824	864
N0305FD	66080994	64839018	79513	3104.36	14666	896
N0306FD	56656312	55345704	71158	3079.1	16807	858
N0307FD	53552444	52517880	73731	3196.87	15573	894
N0309FD	60942420	59857308	75771	2837.91	11578	851
N0310FD	60141442	59350534	74918	2967.83	11687	872
N0311FD	59777122	59012748	77574	3295.27	17940	899
N0312FD	61782228	60934206	62552	3321.58	19906	880
N0313FD	64520402	63581884	72456	3051.2	15530	853
N0314FD	61220026	60396878	60260	3028.5	16556	857
N0315FD	56797220	55993508	74850	2959.18	16062	835
N0316FD	61008290	59927730	54368	3401.7	16856	967
N0317FD	64136754	62998742	61768	3126.28	16228	863
N0318FD	54344996	53516720	64197	2816.44	9775	857
N0319FD	60560488	59542312	65651	3135.38	21884	846
N0320FD	59146838	58051014	65262	2990.68	15759	835
N0321FD	61496546	60505026	73544	2746.72	12189	800
N0322FD	58874618	57930062	71633	3035.09	13749	884
N0323FD	57335202	56538596	53847	3043.22	17595	840
N0324FD	71888394	70656074	57349	3119.8	24813	819
N0325FD	65075410	63829664	80419	2798.88	15225	795
N0326FD	59884734	58989416	84503	2593.78	9491	775
N0327FD	81261026	79728294	77473	2903.16	15885	820
N0328FD	66198450	65218290	87007	2383.02	7744	736
N0357FD	64029238	62991260	72643	3102.83	18174	856
N0401FD	61017424	59724106	124857	1783.79	3027	657
N0405FD	55288164	54246988	154981	1966.91	3891	684
N0411FD	59475586	58332120	174265	2056.29	4805	690
N0412FD	61427958	58567494	89441	1851.28	3269	664
N0414FD	72338898	71204436	99722	2096.83	4597	706
N0417FD	76376570	74888298	134513	1947.54	3846	684
N0418FD	60345666	59409432	129211	2220.18	5487	722
N0428FD	61273250	60318782	165431	2085.87	4223	716
N0457FD	64213766	63273986	174677	2180.25	5085	716
N0501FD	65595970	64341522	177882	2232.87	5401	728
N0503FD	56647540	55791040	148389	2327.06	6315	742
N0507FD	56697220	55154716	130062	2467.81	7925	750
N0509FD	54530606	53792218	135147	2361.58	6603	740
N0515FD	56004898	55012374	184394	1931.3	3735	679
N0518FD	61296468	60248954	150611	2164.31	6458	692
N0521FD	57637910	56548922	176121	2184.67	5433	713
N0523FD	53657184	52933984	174372	1994.44	4267	678
N0525FD	82347940	80657762	190423	2156.65	5118	706
N0528FD	57068684	56066596	145912	2141.23	5430	698
N0557FD	55456826	54437508	146487	2059.31	4900	687
N0601FD	72349730	70617348	92251	2819.82	11925	810
N0602FD	54670004	53727398	79516	2488.89	8935	752
N0604FD	61780396	60509102	65857	2937.4	11941	863
N0605FD	57131810	55931966	76414	2564.55	10456	767
N0606FD	59336008	58114848	88149	2102.16	5088	694
N0607FD	59214518	58091796	66251	3031.41	14497	830
N0608FD	54479620	53575024	55705	3117.68	12354	914
N0609FD	59584300	58654156	65501	2718.01	11843	787
N0610FD	61608268	60650694	77342	2610.31	10993	777
N0612FD	55799690	54988546	90478	2675.32	9766	795
N0613FD	65040766	64092790	86551	2498.15	8879	752
N0616FD	58022902	57142100	57853	2848.27	11187	844
N0617FD	79897006	78632620	55872	3166.72	16443	885
N0618FD	59668864	58703144	59066	2753.76	11689	808
N0621FD	57671946	56591058	67748	2573.51	10610	754
N0623FD	66945990	65861488	49981	3485.87	20931	898
N0627FD	77283350	75887834	122416	2575.66	9239	764
N0628FD	58126536	57132172	56891	2998.81	12930	856
N0657FD	60776580	59944584	90462	2816.01	12763	800
N0701FD	58686968	57436430	159558	2327.37	5772	753
N0702FD	55042148	53972014	162244	2102.91	4629	707
N0703FD	63363728	62208714	160643	2360.86	6222	749
N0704FD	58070540	57059790	157499	2316.42	5657	747
N0705FD	64864380	63657744	168477	2092.9	4357	709
N0706FD	60595262	59591896	173950	2135.82	4650	720
N0708FD	59819998	58720558	165182	2171	5220	712
N0709FD	58785686	57721836	146713	2458.6	6886	764
N0710FD	55733172	54919050	145321	2450.94	7389	761
N0712FD	64710446	63744910	158235	2221.14	4895	740
N0713FD	54336954	53618210	157225	1941.41	3693	695
N0714FD	69399694	68507578	159486	2259.34	5188	750
N0715FD	56949490	56025202	149003	2052.13	4247	702
N0716FD	68751864	67551466	144979	2110.37	4865	704
N0718FD	73848180	72725276	131941	2313.44	5938	744
N0719FD	54635858	53644326	104039	2316.07	5831	739
N0720FD	61638640	60654264	73845	2567.49	8343	773
N0721FD	55960606	54908192	103442	2223.18	5757	720
N0722FD	57394046	56325824	133890	2374.02	5608	770
N0723FD	59116108	58138646	114855	2413.47	6649	753
N0725FD	60801452	59785418	124174	2248.85	5936	725
N0726FD	62657682	61589076	128783	2166.03	5719	697
N0727FD	57240894	56399988	128251	2236.13	5358	731
N0728FD	77053238	75872398	139420	2232.73	5688	722
N0757FD	82102054	80832112	162075	2511.03	7638	773
N0801FD	64475534	62191256	147844	2330.73	7781	720
N0802FD	56391850	55430262	139231	2387.21	7935	735
N0803FD	58081442	57068392	145278	2442.63	8510	735
N0804FD	56155534	55241590	114623	2729.35	9704	813
N0805FD	54090010	53110908	146579	2365.03	7023	744
N0806FD	60172660	59042454	121278	2552.99	9261	754
N0808FD	60754744	59892904	130170	2396.77	8270	740
N0809FD	61020268	60053366	151880	2367.55	6755	750
N0810FD	60254532	59338458	165659	2253.37	6606	717
N0811FD	54249592	53184468	127925	2296.38	7832	713
N0812FD	58197712	56210628	149618	2229.05	6826	714
N0813FD	76385226	75279680	164995	2385.01	6759	751
N0816FD	67637810	66387322	185650	2050	4308	701
N0817FD	68311802	67260938	186876	2092.56	4617	707
N0818FD	58246446	57350726	168026	1994.24	4300	679
N0819FD	58974524	57862346	156569	2248.35	5744	727
N0820FD	54769338	53635576	172161	2035.89	4431	691
N0821FD	59385588	58393826	178415	2016.45	4707	679
N0822FD	63999856	63020184	177360	2166.69	5109	714
N0824FD	58557882	57711766	40322	3067.59	17949	852
N0825FD	70004306	68588564	163284	2312.06	6544	731
N0826FD	65230238	64290246	138105	2380.44	7978	729
N0827FD	53864356	53062048	65635	2913.8	14314	808
N0857FD	66538318	65476032	147168	2276.72	6455	724
N0901FD	56872688	55493942	69310	2982.23	11776	869
N0902FD	53099754	52197918	66472	2662.47	11531	801
N0903FD	55727764	54647760	20908	3663.3	18202	1041
N0904FD	81142436	79672010	64612	3213.41	14754	931
N0905FD	53774530	51439828	56610	2826.77	14587	787
N0906FD	60161778	59111422	73608	3262.98	16734	922
N0907FD	61251284	60047878	70322	3006.01	17123	870
N0908FD	59929282	58844230	68005	2624.31	12064	757
N0909FD	215725772	209940008	62542	3718.11	20230	1014
N0910FD	61829968	61027400	58410	2960.51	20048	824
N0911FD	60558182	59112492	55579	2746.26	11233	804
N0912FD	60763424	59961522	65205	3120.4	15929	898
N0913FD	62023804	60564560	68629	2749.21	15607	772
N0914FD	60771860	59770206	78765	2972.11	14064	875
N0915FD	55826004	54771178	68376	2968.76	11450	869
N0916FD	61728632	60785568	36926	3567.22	19550	991
N0917FD	65415602	64213488	33422	2897.52	12352	820
N0918FD	55606516	54664402	52320	2869.22	13538	805
N0919FD	58396188	57350790	73909	2827.31	10234	842
N0920FD	67136284	65343420	81394	2364.64	6799	749
N0921FD	56007412	54944292	52119	3224.65	17907	880
N0923FD	57553422	56400536	34761	3122.71	16193	839
N0924FD	55093020	53987842	175886	1949.21	4042	675
N0942FD	64655710	63621918	73126	3157.92	13360	900
N0957FD	76782528	75235200	83402	3032.21	16387	846
N1001FD	54469100	53554870	69450	3056.66	10480	923
N1002FD	58201494	57031546	68525	3384.63	15714	940
N1003FD	73422928	71898238	74987	2918.7	12633	833
N1004FD	55274592	54289810	64399	3243.7	11441	960
N1006FD	63282266	62117192	61533	3036.75	11172	919
N1007FD	59293410	58179010	66043	3008.3	9101	931
N1008FD	61183764	60222134	38136	3135.66	14259	853
N1009FD	59702594	58790168	66208	3268.33	13227	948
N1011FD	55088204	54299152	64043	2708.9	8681	824
N1014FD	73200050	72066874	64672	3104.66	11984	887
N1015FD	67294654	66339686	66682	3154.15	15882	885
N1016FD	57518470	56569464	63178	2917.22	14306	820
N1018FD	56874874	55950630	65188	2872.24	10277	849
N1019FD	54870226	54038328	61080	2963.34	10972	879
N1021_2FD	59032790	57842058	42262	3143.48	14561	866
N1021FD	59632428	58824650	43385	3017.39	11203	895
N1023_2FD	61266330	60302488	52257	2935.05	12314	880
N1023FD	57064500	56186768	49421	2971.89	13268	865
N1024FD	60994560	59748470	48527	3598.73	14011	1048
N1025FD	59276302	58410732	48112	3281.24	18121	908
N1026FD	54943066	54039446	49736	3099.58	17857	858
N1027FD	57971112	57231638	60452	2968.92	10258	869
N1057FD	94313442	61956046	70425	2948.92	14095	849
T0101FD	60610792	59366072	56797	2844.35	16854	791
T0102FD	63870086	62462334	56013	3008.91	15933	816
T0103FD	56179222	55077468	60327	2748.37	13227	790
T0104FD	54788808	53878484	45067	2804.26	11664	800
T0105FD	52796534	51571328	62232	2917.36	13560	815
T0106FD	61506158	60339574	45236	3233.12	16686	906
T0107FD	56807938	55692226	42306	3107.19	12434	920
T0108FD	54468570	53143436	55534	2850.97	12657	835
T0109FD	60710800	59648454	42309	3935.54	18727	1105
T0110FD	61479882	60416026	52900	2966.85	13028	877
T0111FD	58164318	57419890	33304	3259.95	18073	857
T0112FD	57620680	56597966	50129	2842.36	15177	821
T0113FD	59002838	58151388	52208	2739.54	13554	794
T0114FD	56532362	55597760	64654	2661.58	9272	786
T0115FD	72415144	71503514	61300	3116.91	14735	899
T0116FD	65013614	63848948	69644	2551.45	9972	773
T0117FD	120237184	118411846	46060	3284.18	16833	906
T0118FD	62242876	61299740	39684	2962.17	21731	799
T0119FD	56761714	55689450	45535	2827.87	19057	779
T0120FD	63023616	62047268	47277	2881.65	16640	794
T0121FD	56963424	56037132	39140	3644.87	22527	981
T0122FD	56124438	54905144	28583	3611.02	21338	957
T0123FD	55612344	54888684	37287	3265	22592	877
T0124FD	60182774	59220690	25719	4054.86	23865	1090
T0125FD	74757424	73496404	40645	3395.73	19027	959
T0126FD	60093110	59211270	41555	3459.62	25370	919
T0127FD	56953396	55988900	48058	2984.03	15559	830
T0157FD	79791164	78651618	65954	2840.79	10105	871
T0201FD	59834134	58914730	71760	2682.54	7822	833
T0202FD	62525502	61522774	94327	2502.26	8462	759
T0203FD	59833498	58774104	102968	2392.18	6224	767
T0205FD	64792820	63689756	55902	2648.34	9948	786
T0206FD	54348030	53389792	44484	2791.77	8342	843
T0207FD	55428860	54324588	69611	2769.05	9566	824
T0208FD	63992508	62876800	76855	3394.93	15951	968
T0209FD	59909992	58894384	53174	2788.96	9159	852
T0210FD	55052672	54145646	86239	2636.93	7144	834
T0211FD	61251398	60441012	71239	2161.63	6787	684
T0213FD	63585376	62661974	84898	3103.93	13469	867
T0214FD	65361806	64504186	52494	2800.73	12862	784
T0218FD	62621794	61601502	115003	2519.91	7702	779
T0220FD	59598096	58393602	94406	2677.14	9941	800
T0222FD	58482116	57495754	95617	2780.74	9287	831
T0223FD	56073314	55211846	97775	2564.56	9063	781
T0224FD	59862266	58858062	104144	2121.32	4960	707
T0225FD	71246346	69859160	103283	2806.14	13554	794
T0226FD	57752790	56857434	74992	2667.75	10662	760
T0227FD	55573044	54535196	87715	2357.32	7865	721
T0228FD	57728670	56744634	87735	2398.95	7190	747
T0257FD	54268958	53363606	59453	2757.66	11751	796
T0301FD	54671798	53620562	116757	2409.55	8761	730
T0303FD	58100976	57133352	88573	2753.55	9931	812
T0304FD	77397376	75968794	90104	2784.74	14660	786
T0305FD	60714344	59696598	82490	2873.1	12891	819
T0307FD	58445736	57294632	99717	2821.76	14616	785
T0308FD	119794544	118131022	125762	2826.25	12627	830
T0309FD	56218412	55457584	92128	2626.43	9013	783
T0310FD	55940976	55101528	84652	2608.01	9509	782
T0311FD	55485176	54663976	96852	2555.72	11953	747
T0312FD	56320688	55471120	91705	2584.68	8417	787
T0314FD	73764222	72628782	91100	3002.3	12625	845
T0315FD	80581022	79379620	97023	2917.78	13840	836
T0316FD	72938912	71548750	92080	2801.62	10576	817
T0317FD	57588788	56688864	102164	2567.56	8277	772
T0318FD	60368486	59341988	87427	2508.81	8970	755
T0319FD	54992280	54043004	82668	2775.32	8832	832
T0320FD	62072498	60522978	92780	2133.53	4544	721
T0322FD	56438072	55507734	89048	2614.73	10676	760
T0323FD	59337500	58546324	87273	2724.22	10727	788
T0324FD	61110292	59998956	87106	2669.49	9077	801
T0326FD	58350694	57405212	82352	2529.91	8418	768
T0328FD	69226398	68200714	86054	2749.08	11382	804
T0357FD	63214708	62263986	102805	2642.26	9593	784
T0401FD	56942510	56006358	78971	2633.82	10381	778
T0402FD	55911942	54656598	93737	2648.29	8711	812
T0404FD	55938382	54957778	48208	2873.69	9992	868
T0406FD	58694440	57596118	96891	2712.1	9457	813
T0407FD	54724502	53517786	97604	2551.55	9130	765
T0408FD	63440802	62274258	108275	2652.68	9691	793
T0409FD	55516848	54634790	113639	2276.29	6852	726
T0410FD	60588814	59574112	76548	2594.9	7791	797
T0411FD	62005258	60912198	105543	2233.85	5847	722
T0412FD	54230012	53361212	115701	2097.65	5113	702
T0413FD	72282088	71068780	101135	2687.56	9974	797
T0414FD	74347336	72834290	90484	3356.11	16129	952
T0416FD	59475456	58570226	97747	2468.02	7116	770
T0416_2FD	60682992	59776828	81115	2424.8	6695	766
T0417FD	54890448	54035648	75428	2310.05	7498	708
T0418FD	53769522	52757464	62789	2469.8	7710	757
T0420FD	61463772	60361744	90670	2472.97	9179	747
T0421FD	56811988	55769160	75838	2680.15	9041	808
T0422FD	64269292	63298824	89800	2454.49	7491	759
T0423FD	58674150	57318754	83641	2607.88	9770	768
T0425FD	61973024	60398458	73765	2916.71	15101	817
T0425_2FD	56712590	55771576	85312	2484.89	7498	766
T0426FD	57615904	56717376	83292	2712.72	9996	788
T0427FD	81638960	80568014	97082	2748.43	10812	794
T0457FD	60606594	58904250	86268	2763.62	11257	805
T0501FD	56527318	55546530	103820	2316.2	5590	744
T0502FD	54483402	53472984	98204	2572.23	7743	788
T0503FD	55172324	54211642	100671	2592.23	8368	794
T0505FD	54785860	53627590	111864	2658.54	8254	815
T0506FD	59912494	58720028	128248	2461.39	8082	753
T0507FD	59962868	58797560	106062	2492.86	7578	774
T0508FD	55973246	54918130	136029	2279.09	5825	736
T0509FD	60721246	59800844	123270	2445.64	7390	758
T0510FD	53659812	52995626	118942	2446.53	6968	774
T0511FD	54435682	53599596	123765	2395.91	6931	756
T0512FD	61566070	60524244	109606	2529.91	7724	788
T0513FD	62442050	61581222	130778	2379.89	6456	750
T0514FD	70286138	69237436	129426	2566.38	8677	771
T0515FD	72802554	71672062	135940	2416.73	7585	742
T0516FD	62109776	61102916	130900	2355.2	7476	735
T0517FD	68258470	67261002	99922	2584.33	8002	785
T0518FD	61651126	60438610	106756	2431.53	7661	744
T0519FD	55384426	53861482	97593	2342.15	6328	736
T0520FD	54309114	53391202	100216	2516.35	8153	769
T0521FD	59180600	58165700	100851	2549.02	8554	770
T0522FD	62290766	61357950	106369	2425.14	7679	754
T0523FD	59952154	59051928	99036	2504.67	7078	771
T0524FD	62717814	61597906	93816	2617.03	8949	777
T0525FD	55805136	54994470	121064	2351.16	6354	746
T0526FD	64159902	63250640	114396	2371.68	6838	748
T0527FD	75155070	74117522	122665	2534.4	7515	778
T0528FD	75181444	73987346	89270	2820.83	11018	812
T0557FD	56300556	55282930	125943	2475.55	6888	781
T0601FD	54825788	53937552	21647	4169.97	29091	1207
T0602FD	61677528	60608310	39408	3849.15	30017	978
T0603FD	55246830	54079788	54250	3297.27	15826	931
T0604FD	58313394	56937884	29577	4074.64	27449	1031
T0605FD	73132740	72025494	35290	3563.66	29283	893
T0606FD	56388910	54959764	50830	2674.77	17657	752
T0607FD	67139548	64885492	59446	3683.45	16739	1047
T0608FD	57683816	56324790	63600	3011.92	15512	877
T0609FD	55670092	54570642	75121	2760.91	10990	850
T0610FD	71679192	70680934	30132	3441.8	19634	993
T0611FD	57802142	57084146	58855	3120.24	15912	867
T0612FD	59204926	58468412	53431	2992.77	13454	837
T0613FD	76021210	74739220	62331	3296.36	17002	940
T0614FD	60011698	59175224	88976	2612.38	10287	788
T0615FD	74984114	73872720	74883	2958.88	13143	871
T0616FD	58814516	57780678	72113	2692.49	12159	806
T0617FD	56773056	55825274	74908	2443.85	11133	737
T0618FD	59101564	58129724	72046	3031.5	16727	858
T0619FD	54486068	53639392	73506	3039.86	10496	909
T0620FD	60060400	58276856	66931	3047.05	14792	871
T0621FD	59311550	58301868	64025	3046.32	15255	865
T0622FD	61688160	60477944	63163	3336.15	19502	913
T0623FD	60853460	59543388	68246	3168.65	16934	918
T0624FD	55082056	54005038	32491	3668.22	30080	932
T0625FD	53673328	52711358	53624	3180.11	21427	875
T0626FD	72223104	71241438	57196	3542	18279	1000
T0627FD	91419174	89920164	67888	3024.83	17826	854
T0628FD	62637968	61674804	63848	3113.18	15226	876
T0657FD	64029616	63188948	62554	3268.32	18680	948
T0701FD	57819826	56722776	61728	3231.61	16472	870
T0702FD	59865150	58878746	71623	3132.05	17201	882
T0703FD	60828254	59696812	86861	2856.67	12276	814
T0704FD	63704502	62138858	83868	2755.04	11253	807
T0705FD	69396324	68250050	77970	3175.6	18191	882
T0706FD	56350182	55413842	75039	3129.07	16008	846
T0707FD	59455974	58343272	76864	2966.72	15088	850
T0708FD	53485602	52509008	76800	2942.15	12065	849
T0709FD	60761666	59697726	88033	2837.81	11511	827
T0710FD	62703406	61892192	80181	2918.97	13193	832
T0712FD	57077104	56242510	60252	3192.65	17708	868
T0713FD	67939972	66915022	71046	2795.31	12558	814
T0715FD	62498678	61621544	62328	3043.83	19026	807
T0716FD	62897456	61785176	59288	2808.66	19005	779
T0717FD	65554780	64525866	56363	2986.21	19963	797
T0718FD	73542426	72256672	90515	2454.19	7483	762
T0719FD	55133120	54201736	72236	2571.82	8682	798
T0720FD	62461976	61406294	68628	2746.07	14127	795
T0721FD	57746168	57049860	44335	3592.34	26223	910
T0722FD	69029618	67857384	60302	3167.52	17677	890
T0723FD	61716288	60114488	66038	2606.78	11455	751
T0724FD	63695030	62801718	62628	3020.44	16383	840
T0725FD	59960978	58925722	53932	3132.03	21785	842
T0726FD	78837908	77253330	62504	3012.97	17414	828
T0727FD	63846516	62439554	48712	3146.33	19244	864
T0728FD	60365294	59179696	41836	3769.67	22752	1021
T0757FD	64561254	63656022	88672	2977.96	14296	848
T0801FD	72517056	71186206	103419	2718.51	8857	827
T0802FD	55846436	54865816	116919	2501.14	9109	764
T0804FD	53492318	52626040	116106	2673.48	9804	806
T0805FD	58445052	57528526	103831	3049.08	12245	864
T0806FD	59504522	58540640	117557	2634.14	8507	810
T0808FD	58045648	57182438	117546	2632.35	9047	800
T0809FD	55175840	54272458	110645	2883.15	9356	871
T0811FD	59265162	58441732	101301	2918.13	11196	851
T0813FD	73632708	72632386	108339	2884	10952	840
T0815FD	59294442	58385312	106884	2734.55	9092	830
T0816FD	58376896	57407218	105876	2364.91	7408	737
T0820FD	67578694	66543610	95648	2563.41	8551	785
T0823FD	61548914	60529518	89705	2649.79	8090	807
T0825FD	60242846	59239324	86102	2581.97	10139	772
T0857FD	61606596	60605336	61538	2953.58	17960	823
T0902FD	57851024	56730890	64127	3157.02	14493	906
T0905FD	60885546	59914044	42410	2989.41	16485	817
T0907FD	54095814	53137484	65902	2875.51	10805	879
T0908FD	59949476	58735852	74229	2713.51	12020	809
T0909FD	59696882	58662226	56598	3102.92	15912	881
T0912FD	55839270	55116730	63097	2825.68	12557	800
T0914FD	86966248	85759612	64797	3029.81	15416	873
T0916FD	54919226	54099910	59563	2467.66	7655	756
T0920FD	57589876	56461818	48708	3499.72	17047	950
T0921FD	58035020	57070752	50440	2896.5	14035	839
T0923FD	57411368	56467398	61810	3134.72	16342	879
T0925FD	54326044	53538750	57040	3137.38	16152	880
T0928FD	68305436	67257124	73517	2644.94	15749	758
T0957FD	54282654	53547674	41568	3470.35	15371	981

## Sheet: S6
Table S6 Genome quality
Bin ID	Completeness	Contamination
Bin1	98.66	0
Bin10	82.09	0.67
Bin100	79.43	1.59
Bin1000	99.42	1.28
Bin1001	80.93	2.82
Bin1002	93.52	0
Bin1003	87.34	0.32
Bin1004	94.25	0.86
Bin1005	93.57	0
Bin1006	92.41	0
Bin1007	100	1.12
Bin1008	97.17	1.03
Bin1009	92.01	0.67
Bin101	88.04	0.87
Bin1010	98.28	2.9
Bin1011	96.8	1.57
Bin1012	84.85	0.82
Bin1013	96.96	0.4
Bin1014	96.32	2.35
Bin1015	99.54	0.08
Bin1016	98.1	1.58
Bin1017	83.26	7.27
Bin1018	85.67	2.24
Bin1019	96.77	0.81
Bin102	89.02	4.03
Bin1020	98.66	0.67
Bin1021	89.29	2.21
Bin1022	97.34	0.31
Bin1023	93.62	0.67
Bin1024	96.85	0.32
Bin1025	84.04	1.45
Bin1026	96.84	0
Bin1027	92.25	4.43
Bin1028	91.14	0
Bin1029	81.04	5.84
Bin103	84.8	9.23
Bin1030	100	0.7
Bin1031	95.73	1.57
Bin1032	83.89	1.41
Bin1033	78.26	0.19
Bin1034	87.85	1.14
Bin1035	97.15	0.55
Bin1036	90.3	0
Bin1037	98.49	0
Bin1038	93.06	1.34
Bin1039	99.33	2.01
Bin104	98.66	1.4
Bin1040	93.25	2.43
Bin1041	97.26	0
Bin1042	81.65	6.5
Bin1043	85.07	3.97
Bin1044	95.57	1.92
Bin1045	95.19	2.96
Bin1046	92.62	3.24
Bin1047	97.33	0.97
Bin1048	95.64	0.13
Bin1049	98.31	1.81
Bin105	97.99	0.34
Bin1050	100	0
Bin1051	85.13	7.73
Bin1052	96.31	0.67
Bin1053	79.87	0.62
Bin1054	99.37	0.63
Bin1055	89.68	0.44
Bin1056	75	0
Bin1057	80.47	1.06
Bin1058	94.81	3.45
Bin1059	92.31	1.4
Bin106	97.59	0.68
Bin1060	89.37	0.48
Bin1061	99.28	0.97
Bin1062	84.51	3.18
Bin1063	96.64	0.34
Bin1064	75.89	3.57
Bin1065	94.63	0
Bin1066	86.63	4.43
Bin1067	96.67	0.96
Bin1068	94.81	1.67
Bin1069	98.75	0.62
Bin107	78.31	1.34
Bin1070	99.48	0
Bin1071	87.61	7.04
Bin1072	98.11	1.89
Bin1073	96.2	0
Bin1074	98.11	0.68
Bin1075	99.33	1.34
Bin1076	92.67	0.17
Bin1077	96.26	0
Bin1078	98.66	0.67
Bin1079	97.04	0.54
Bin108	99.06	0
Bin1080	98.68	0.72
Bin1081	97.96	0
Bin1082	99.37	0.63
Bin1083	92.58	0.85
Bin1084	89.11	3.4
Bin1085	92.4	0.19
Bin1086	88.44	0.86
Bin1087	99.19	1.61
Bin1088	97.69	0.13
Bin1089	99.37	0.63
Bin109	85.02	2.74
Bin1090	97.32	4.03
Bin1091	100	0.38
Bin1092	83.81	1.81
Bin1093	93.31	6.36
Bin1094	98.31	1.58
Bin1095	94.2	0.85
Bin1096	92.74	8.22
Bin1097	92.42	0
Bin1098	93.92	1.71
Bin1099	95.79	0.45
Bin11	99.33	1.01
Bin110	95.97	0
Bin1100	97.5	0.62
Bin111	93.67	2.22
Bin112	92.62	0.67
Bin113	97.32	1.34
Bin114	97.51	0.48
Bin115	97.5	0
Bin116	95.98	2.66
Bin117	83.86	4.22
Bin118	96.64	0.85
Bin119	75.28	0
Bin12	93.72	1.98
Bin120	97.78	0.63
Bin121	95	0.92
Bin122	96.28	1.02
Bin123	93.68	1.11
Bin124	97.32	0
Bin125	94.26	3.02
Bin126	86.06	0.84
Bin127	94.62	0
Bin128	84.5	0
Bin129	96.84	0.21
Bin13	97.81	0.62
Bin130	96.64	0.67
Bin131	97.43	2.01
Bin132	98.32	0
Bin133	99.37	0
Bin134	87.7	5.69
Bin135	98.88	0.37
Bin136	96.64	0.17
Bin137	91.61	0.67
Bin138	100	2.25
Bin139	97.31	0
Bin14	95.21	0
Bin140	97.06	1.04
Bin141	94.11	2.46
Bin142	96.84	0
Bin143	99.29	1.18
Bin144	100	1.61
Bin145	98.66	1.34
Bin146	94.94	1.18
Bin147	96.93	0.38
Bin148	76.38	3.69
Bin149	98.15	0
Bin15	80.19	3.66
Bin150	81.87	6.56
Bin151	94.08	3.31
Bin152	91.57	0.46
Bin153	98.65	0.9
Bin154	97.96	0.17
Bin155	98.11	0
Bin156	99.09	0.83
Bin157	98.73	1.92
Bin158	92.28	0.22
Bin159	96.84	1.27
Bin16	96.64	0
Bin160	95.57	0
Bin161	99.33	0.67
Bin162	87.29	0.84
Bin163	95.03	0.88
Bin164	97.99	0
Bin165	78.95	0.76
Bin166	99.38	1.2
Bin167	92.62	0
Bin168	97.09	1.34
Bin169	96.48	2.19
Bin17	98.79	1.61
Bin170	98.75	0.62
Bin171	96.64	0
Bin172	96.22	0.91
Bin173	100	1.01
Bin174	98.16	0.92
Bin175	96.07	1.87
Bin176	97.96	0.68
Bin177	97.32	1.9
Bin178	83	2.53
Bin179	96.32	0.84
Bin18	99.52	0.51
Bin180	95.46	5.12
Bin181	97.1	0.24
Bin182	93.16	1.19
Bin183	98.63	0
Bin184	98.58	0.74
Bin185	92.99	1.51
Bin186	84.56	1.01
Bin187	85.58	4.98
Bin188	92.18	5.05
Bin189	97.32	0
Bin19	91.06	2.7
Bin190	94.35	2.77
Bin191	85.96	7.74
Bin192	82.77	4.9
Bin193	90.31	2.01
Bin194	78.85	4.38
Bin195	97.58	0
Bin196	82.26	1.01
Bin197	86.86	0.62
Bin198	92.06	0.08
Bin199	81.03	0
Bin2	95.41	1.28
Bin20	77.42	7.06
Bin200	94.02	2.83
Bin201	93.83	0
Bin202	97.99	0.5
Bin203	91.43	6.61
Bin204	89.42	7.48
Bin205	99.73	1.21
Bin206	77.23	1.12
Bin207	91.42	0
Bin208	91.61	0.67
Bin209	86.53	0
Bin21	89.66	0.75
Bin210	78.36	1.68
Bin211	92.91	3.4
Bin212	95.3	0
Bin213	86.76	5.19
Bin214	96.12	0.19
Bin215	88.7	4.95
Bin216	98.55	2.04
Bin217	81.56	1.81
Bin218	98.49	0.31
Bin219	85.41	6.69
Bin22	98.92	0.54
Bin220	77.6	0
Bin221	85.57	0.67
Bin222	79.02	0.67
Bin223	88.23	0.67
Bin224	99.33	0.67
Bin225	96.2	0.63
Bin226	97.27	0
Bin227	98.32	0.96
Bin228	97.38	1.17
Bin229	95.01	2.1
Bin23	97.99	0
Bin230	94.94	0.63
Bin231	88.59	0.67
Bin232	93.96	0
Bin233	78.19	0.67
Bin234	88.48	1.7
Bin235	81.09	3.14
Bin236	81.18	1.24
Bin237	82.92	0.72
Bin238	96.84	2.75
Bin239	87.02	1.7
Bin24	80.72	1.01
Bin240	86.22	6.8
Bin241	95.6	2.22
Bin242	92.62	2.85
Bin243	100	0.81
Bin244	96.14	2.45
Bin245	99.91	0
Bin246	87.39	2.01
Bin247	96.82	0
Bin248	94.03	0.7
Bin249	97.09	1.68
Bin25	98.66	0
Bin250	81.54	0.34
Bin251	88.22	3.78
Bin252	75.24	5.41
Bin253	92.58	0
Bin254	84.58	3.08
Bin255	88.81	6.9
Bin256	99.62	0.38
Bin257	91.95	2.18
Bin258	97.2	0.75
Bin259	83.74	2.78
Bin26	99.33	0
Bin260	90.38	1.45
Bin261	96.64	0.67
Bin262	95.57	0.95
Bin263	92.73	1.96
Bin264	92.17	1.34
Bin265	80.86	0
Bin266	92.59	1.86
Bin267	100	0.12
Bin268	99.19	0.07
Bin269	80.91	6.62
Bin27	88.79	1.68
Bin270	98.66	2.82
Bin271	91.14	0.21
Bin272	95.65	1.21
Bin273	97.1	1.97
Bin274	98.31	1.27
Bin275	92.15	0.67
Bin276	83.95	1.93
Bin277	97.32	2.57
Bin278	79.64	0.91
Bin279	96.31	0.69
Bin28	80.62	4.7
Bin280	82.5	5.36
Bin281	90.89	3.92
Bin282	86.73	1.77
Bin283	97.82	0.22
Bin284	93.62	0
Bin285	98.9	0.94
Bin286	97.17	0
Bin287	96.73	1.21
Bin288	82.48	2.96
Bin289	93.26	5.44
Bin29	75.86	0
Bin290	90.33	3.04
Bin291	92.29	1.02
Bin292	97.99	0
Bin293	77.67	5.56
Bin294	100	0.81
Bin295	97.12	0.52
Bin296	97.32	0
Bin297	97.26	0
Bin298	95.28	0
Bin299	86.12	1.64
Bin3	98.36	0
Bin30	86.57	2.16
Bin300	100	0
Bin301	87.92	0.67
Bin302	95.33	1.59
Bin303	98.39	0.81
Bin304	78.53	0.19
Bin305	79.04	3.73
Bin306	85.91	0.99
Bin307	94.63	0
Bin308	91.67	2.42
Bin309	95.57	2.04
Bin31	81.19	2.04
Bin310	87.97	0.63
Bin311	99.24	0
Bin312	97.99	0.58
Bin313	98.32	0.11
Bin314	99.33	1.01
Bin315	88.74	3.84
Bin316	90.6	0.69
Bin317	97.96	0.03
Bin318	88.98	7.7
Bin319	97.65	0
Bin32	77.38	5.11
Bin320	80.83	2.44
Bin321	93.57	0.63
Bin322	89.63	2.46
Bin323	97.23	1.64
Bin324	83.41	5.16
Bin325	78.38	2.29
Bin326	86.76	2.84
Bin327	92.34	4.89
Bin328	97.47	1.28
Bin329	89.16	1.8
Bin33	84.39	7.12
Bin330	97.17	0.19
Bin331	100	0
Bin332	97.53	0.17
Bin333	98.77	1.19
Bin334	97.18	0.97
Bin335	99.11	0.67
Bin336	98.95	1.9
Bin337	98.65	0
Bin338	91.8	0.69
Bin339	98.95	1.62
Bin34	77.16	1.48
Bin340	84.19	0.74
Bin341	98.8	0.51
Bin342	93.68	1.08
Bin343	92.16	2.66
Bin344	97.99	0.17
Bin345	96.64	0.67
Bin346	100	0.81
Bin347	86.48	1.81
Bin348	78.38	1.69
Bin349	100	0
Bin35	89.4	2.88
Bin350	93.48	2.17
Bin351	95.91	1.28
Bin352	96.72	0.52
Bin353	93.08	5.52
Bin354	99.06	0
Bin355	99.1	2.96
Bin356	94.38	3.5
Bin357	95.97	0.67
Bin358	77.95	1.9
Bin359	92.45	3.53
Bin36	96.33	1.38
Bin360	78.85	2.68
Bin361	96.26	8.81
Bin362	99.62	0.51
Bin363	94.73	2.87
Bin364	99.12	0.38
Bin365	99.37	0.65
Bin366	89.52	0.81
Bin367	91.14	0.32
Bin368	96.64	0
Bin369	91.31	1.5
Bin37	97.32	0
Bin370	95.65	1.71
Bin371	78.79	8.72
Bin372	96.16	1.92
Bin373	97.85	0.1
Bin374	91.31	1.27
Bin375	90.18	8.07
Bin376	93.96	0
Bin377	97.03	0.24
Bin378	96.86	2.1
Bin379	89.39	2.91
Bin38	96.64	1.34
Bin380	97.99	0
Bin381	95.59	3.06
Bin382	97.65	1.74
Bin383	89.69	1.84
Bin384	79.5	1.08
Bin385	88.11	1.74
Bin386	76.22	3.57
Bin387	97.32	0
Bin388	98.66	0
Bin389	99.33	0
Bin39	79.17	5
Bin390	88.83	7.54
Bin391	93.96	0
Bin392	77.37	0.31
Bin393	82.74	5.05
Bin394	91.14	0.86
Bin395	97.55	0.47
Bin396	97.23	2.91
Bin397	94.56	0.25
Bin398	97.96	0.14
Bin399	91.29	1.12
Bin4	88.08	0.15
Bin40	91.24	0.63
Bin400	84.21	8.51
Bin401	96.2	1.34
Bin402	97.52	1.31
Bin403	99.33	0
Bin404	97.76	1.4
Bin405	99.62	0
Bin406	76.96	8.93
Bin407	84.62	0.38
Bin408	75.68	1.72
Bin409	96.98	0.22
Bin41	97.99	0.67
Bin410	75.89	3.57
Bin411	97.47	1.27
Bin412	93.53	1.65
Bin413	96.85	1.72
Bin414	87.68	0.98
Bin415	82.8	8.58
Bin416	80.55	7.71
Bin417	81.02	8.11
Bin418	90.37	2.97
Bin419	93.56	0.42
Bin42	81.03	0
Bin420	97.18	0
Bin421	86.69	4.6
Bin422	99.37	1.27
Bin423	81.76	1.7
Bin424	96.61	0.6
Bin425	77.85	9.52
Bin426	99.33	0.67
Bin427	80.14	8.76
Bin428	98.08	1.74
Bin429	93.82	0
Bin43	90.51	1.27
Bin430	97.95	0
Bin431	91.73	4.71
Bin432	87.1	6.21
Bin433	97.79	0.68
Bin434	77.12	0.45
Bin435	96.77	0
Bin436	94.9	3.58
Bin437	98.32	0
Bin438	85.27	2.32
Bin439	88.81	8.58
Bin44	94.41	1.34
Bin440	88.27	0.37
Bin441	99.33	1.34
Bin442	98.39	0.52
Bin443	84.62	3.9
Bin444	92.08	2.95
Bin445	89.61	5.94
Bin446	93.29	0
Bin447	93.77	0.79
Bin448	80.76	7.38
Bin449	98.66	0.16
Bin45	77.34	0
Bin450	94.09	0.02
Bin451	86.44	5.95
Bin452	98.95	0.63
Bin453	99.52	0
Bin454	99.62	0
Bin455	89.02	5.84
Bin456	99.25	0
Bin457	82.34	5.8
Bin458	95.92	0
Bin459	98.66	0
Bin46	77.14	8.93
Bin460	81.03	6.03
Bin461	99.33	0
Bin462	100	0.12
Bin463	100	0.81
Bin464	86.39	2.82
Bin465	95.57	1.9
Bin466	96.08	0.67
Bin467	86.23	1.32
Bin468	88.76	2.24
Bin469	97.99	0
Bin47	93.08	1.04
Bin470	91.83	5.44
Bin471	87.91	3.02
Bin472	97.47	1.58
Bin473	91.63	7.63
Bin474	86.35	4.41
Bin475	93.58	0.58
Bin476	91.88	0.63
Bin477	89.58	3.97
Bin478	79.35	0.67
Bin479	97.85	4.75
Bin48	93.01	1.67
Bin480	76.01	1.61
Bin481	96.64	0
Bin482	90.52	0.04
Bin483	92.86	3.36
Bin484	93.88	1.98
Bin485	78.82	5.43
Bin486	87.92	0
Bin487	95.97	6.15
Bin488	86.36	0.23
Bin489	75.53	2.99
Bin49	92.98	1.17
Bin490	84.06	1.56
Bin491	86.01	8.02
Bin492	95.25	2.37
Bin493	75.51	4.25
Bin494	93.06	7.58
Bin495	97.32	0
Bin496	91.02	0
Bin497	93.67	1.58
Bin498	95.28	1.93
Bin499	90.72	4.59
Bin5	86.1	1.01
Bin50	98.54	0.31
Bin500	91.88	4.14
Bin501	94.77	0
Bin502	97.97	1.01
Bin503	89.59	0
Bin504	85.51	2.62
Bin505	76.4	4.61
Bin506	80.88	1.79
Bin507	84.05	7.05
Bin508	97.99	1.34
Bin509	87.53	5.75
Bin51	99.33	0
Bin510	96.98	3.02
Bin511	91.12	7.8
Bin512	86.78	5.15
Bin513	98.56	0.9
Bin514	91.19	3.3
Bin515	86.54	1.72
Bin516	92.17	7.33
Bin517	97.85	0
Bin518	93.88	0.92
Bin519	92.62	4.38
Bin52	99.4	0
Bin520	98.63	0
Bin521	83.6	6.43
Bin522	93.96	1.48
Bin523	89.92	0.29
Bin524	82.22	3.89
Bin525	94.28	1.54
Bin526	79.24	1.57
Bin527	81.67	4.77
Bin528	80.15	1.79
Bin529	95.83	1.34
Bin53	80.91	4.46
Bin530	98.66	0
Bin531	89.93	0.47
Bin532	92.11	2.03
Bin533	82.39	0
Bin534	92.93	3.02
Bin535	85.28	1.66
Bin536	75.33	5.05
Bin537	80.63	2.9
Bin538	93.11	0.18
Bin539	97.43	0.68
Bin54	99.03	0
Bin540	92.31	0.38
Bin541	85.66	4.87
Bin542	84.88	8.99
Bin543	98.66	0
Bin544	97.03	6.7
Bin545	97.26	1.08
Bin546	93.57	0.29
Bin547	89.22	1.56
Bin548	75.86	0
Bin549	97.31	1.15
Bin55	98.66	0
Bin550	94.41	4.47
Bin551	94	1.27
Bin552	98.39	0
Bin553	86.13	1.85
Bin554	93.96	0
Bin555	100	2.25
Bin556	93.99	2.11
Bin557	100	0
Bin558	96.48	0.63
Bin559	100	0
Bin56	77.47	5.92
Bin560	91.91	4.52
Bin561	92.4	1.21
Bin562	95.66	0
Bin563	99.42	0.13
Bin564	93.92	0.68
Bin565	92.91	1.45
Bin566	99.4	0
Bin567	90.2	0.62
Bin568	100	0.81
Bin569	97.99	0
Bin57	98.12	0
Bin570	98.95	0.63
Bin571	97.99	1.34
Bin572	85.25	1.73
Bin573	94.94	2.69
Bin574	85.62	2.14
Bin575	95.13	0.47
Bin576	92.06	0.63
Bin577	98.83	0.88
Bin578	98.12	0.73
Bin579	96.38	0.85
Bin58	94.14	0.44
Bin580	77.19	0
Bin581	95.92	0.2
Bin582	87.57	0.34
Bin583	87.84	2.04
Bin584	81.44	2.27
Bin585	82.68	3.5
Bin586	98.14	1.41
Bin587	88.04	5.46
Bin588	97.18	4.3
Bin589	97.32	0
Bin59	92.25	2
Bin590	77.78	0.29
Bin591	98.83	0.1
Bin592	92.13	1.49
Bin593	100	0.06
Bin594	98.66	1.72
Bin595	93.96	0.1
Bin596	89.85	2.74
Bin597	97.32	3.15
Bin598	84.96	3.74
Bin599	99.46	0
Bin6	89.86	0.6
Bin60	82.34	1.68
Bin600	92.69	2.54
Bin601	95.55	0.37
Bin602	98.91	0
Bin603	98.43	0.72
Bin604	87.03	1.03
Bin605	94.64	2.19
Bin606	98.1	0
Bin607	85.51	0.78
Bin608	82.76	1.72
Bin609	99.63	0.75
Bin61	97.65	0.67
Bin610	99.88	0
Bin611	85.35	4.54
Bin612	97.19	0.33
Bin613	100	0
Bin614	95.17	0
Bin615	91.62	0.29
Bin616	89.62	0
Bin617	91.98	2.83
Bin618	91.57	0
Bin619	93.3	9.04
Bin62	80.42	1.08
Bin620	94.98	2.36
Bin621	86.14	7.49
Bin622	94.18	0.66
Bin623	87.45	1.12
Bin624	92.2	0.88
Bin625	88.35	0.6
Bin626	98.66	0.67
Bin627	96.25	0
Bin628	97.83	1.85
Bin629	97.31	1.24
Bin63	97.99	0
Bin630	99.19	0.81
Bin631	94.57	0.38
Bin632	97.41	0.24
Bin633	97.54	1.66
Bin634	93.49	0
Bin635	89.71	1.57
Bin636	97.5	0.62
Bin637	99.5	1.5
Bin638	99.7	0
Bin639	86.99	0
Bin64	75.52	2.01
Bin640	78.09	7.76
Bin641	96.46	1.77
Bin642	95.77	0
Bin643	100	0.81
Bin644	94.69	3.38
Bin645	94.3	0.63
Bin646	96.2	0
Bin647	83.37	3.85
Bin648	86.73	2.35
Bin649	92.92	0.17
Bin65	80.71	8.93
Bin650	95.65	1.71
Bin651	94.01	0.87
Bin652	99.44	3.39
Bin653	97.99	0.69
Bin654	100	0.89
Bin655	95.47	1.72
Bin656	84.55	0.56
Bin657	98.18	0.63
Bin658	93.67	0
Bin659	95.81	0
Bin66	83.93	2.2
Bin660	91.92	0
Bin661	88.96	0.78
Bin662	94.34	0.88
Bin663	91.17	2.42
Bin664	97.9	0
Bin665	88.68	3.98
Bin666	90.47	4.94
Bin667	99.21	1.21
Bin668	99.37	0
Bin669	96.29	0.2
Bin67	93.07	1.53
Bin670	99.33	0.67
Bin671	97.95	2.01
Bin672	96.52	0
Bin673	75.44	1.96
Bin674	97.99	0.67
Bin675	91.89	3.65
Bin676	100	0.68
Bin677	99.42	0
Bin678	99.33	0.67
Bin679	98.65	0.13
Bin68	83.52	2.61
Bin680	94.91	0.66
Bin681	89.53	0.67
Bin682	93.67	0.63
Bin683	94.01	2.36
Bin684	100	0
Bin685	84.48	0.64
Bin686	78.14	4.41
Bin687	91.18	0.67
Bin688	96.64	0.89
Bin689	79.06	3.79
Bin69	99.06	0
Bin690	93.35	0
Bin691	95.1	1.64
Bin692	86.82	9.12
Bin693	98.71	1.58
Bin694	97.37	0.97
Bin695	90.94	1.03
Bin696	90.86	0.09
Bin697	95.44	1.45
Bin698	96.64	0.13
Bin699	95.97	0.67
Bin7	97.2	0.47
Bin70	84.18	4.27
Bin700	97.96	1.36
Bin701	98.66	1.34
Bin702	96.51	4.03
Bin703	100	0.67
Bin704	99.71	0.09
Bin705	91.11	0.09
Bin706	98.1	0.44
Bin707	94.11	0
Bin708	97.95	1.46
Bin709	86.08	1.58
Bin71	79.43	3.06
Bin710	97.92	2.41
Bin711	91.83	0
Bin712	98.12	0.62
Bin713	97.92	0.67
Bin714	93.32	1.4
Bin715	96.54	0
Bin716	99.31	0.46
Bin717	89.87	2.22
Bin718	82.02	2.66
Bin719	94.56	0.63
Bin72	97.99	0
Bin720	98.3	1.29
Bin721	95.64	0.69
Bin722	99.96	0.08
Bin723	90.72	0
Bin724	96.11	3.88
Bin725	98	0.68
Bin726	99.46	0
Bin727	81.52	0.16
Bin728	97.32	0.17
Bin729	97.99	0.56
Bin73	95.97	0
Bin730	91.95	0
Bin731	93.08	3.14
Bin732	88.59	2.08
Bin733	77.06	1.34
Bin734	95.7	1.21
Bin735	80.92	2.01
Bin736	90.61	0.63
Bin737	97.32	0.89
Bin738	97.82	1.01
Bin739	76.25	5.36
Bin74	96.38	2.42
Bin740	98.83	0.08
Bin741	99.28	0.48
Bin742	100	0.81
Bin743	95.87	1.91
Bin744	98.07	0
Bin745	78.59	2.09
Bin746	94.97	0.67
Bin747	98.66	1.01
Bin748	82.33	3.8
Bin749	86.95	6.63
Bin75	90.42	3.23
Bin750	98.66	1.38
Bin751	79.51	8.05
Bin752	93.14	4.59
Bin753	79.84	1.87
Bin754	100	0
Bin755	75.56	3.52
Bin756	99.07	1.73
Bin757	96.16	0
Bin758	95.64	0
Bin759	98.07	0.95
Bin76	85.06	0.32
Bin760	87.98	3.59
Bin761	88.59	7.59
Bin762	93.22	0.37
Bin763	82.73	2.22
Bin764	81.17	5.36
Bin765	96.44	0.23
Bin766	92.48	6.29
Bin767	87.05	3.97
Bin768	95.91	1.35
Bin769	79.82	8.2
Bin77	98.93	0
Bin770	99.05	0
Bin771	86.35	6.65
Bin772	92.78	0.04
Bin773	99.34	0
Bin774	93.72	3.03
Bin775	88.71	0.84
Bin776	88.2	1.01
Bin777	99.76	0
Bin778	76.6	1.54
Bin779	98.3	0
Bin78	99.37	0
Bin780	79.54	2.89
Bin781	92.27	1.45
Bin782	93.09	0
Bin783	98.63	0
Bin784	85.97	3.87
Bin785	97.99	0
Bin786	96.36	0.29
Bin787	94.76	0
Bin788	98.74	1.26
Bin789	95.01	3.86
Bin79	98.04	0
Bin790	92.62	1.27
Bin791	97.99	0
Bin792	92.56	0.19
Bin793	98.42	1.27
Bin794	96.64	1.01
Bin795	93.4	0.61
Bin796	95.97	0.13
Bin797	81.7	8.97
Bin798	72	3.45
Bin799	97.47	0
Bin8	97.99	0.06
Bin80	99.33	0
Bin800	87.06	7.57
Bin801	97.42	1.26
Bin802	93.96	2.06
Bin803	91.14	0
Bin804	100	0.12
Bin805	74.77	0.67
Bin806	85.64	1.9
Bin807	95.41	1.22
Bin808	84.39	4.49
Bin809	92.2	5.55
Bin81	94.78	0.63
Bin810	77.29	2.53
Bin811	96.26	0.68
Bin812	91.55	5.7
Bin813	78.44	5.63
Bin814	85.86	3.86
Bin815	85.83	3.4
Bin816	81.56	0.96
Bin817	100	0
Bin818	96.49	0
Bin819	98.23	0.71
Bin82	88.41	0
Bin820	98.58	0.71
Bin821	98.37	0
Bin822	90	5.56
Bin823	89.54	5.63
Bin824	96.63	0.56
Bin825	99.32	0
Bin826	97.83	1.21
Bin827	94.05	2.34
Bin828	96.31	1.38
Bin829	75.44	1.34
Bin83	96.25	0
Bin830	98.49	3.08
Bin831	81.3	1.48
Bin832	94.2	2.39
Bin833	99.26	0
Bin834	96.6	0
Bin835	97.74	1.51
Bin836	95.91	0.12
Bin837	99.28	0.51
Bin838	99.33	0
Bin839	98.66	0
Bin84	97.08	0.21
Bin840	98.1	1.74
Bin841	96.23	0.94
Bin842	93.29	0
Bin843	99.51	0.16
Bin844	96.74	1.67
Bin845	94.07	1.68
Bin846	98.75	0.62
Bin847	98.66	0.02
Bin848	91.26	0.84
Bin849	94.53	0.62
Bin85	93.26	1.12
Bin850	88.65	4.12
Bin851	91.29	2.88
Bin852	97.28	1.57
Bin853	98.64	0.67
Bin854	97.75	1.12
Bin855	94.24	0.19
Bin856	99.12	1.26
Bin857	96.81	0
Bin858	99.29	0.17
Bin859	98.2	0.6
Bin86	93.35	7.81
Bin860	97.31	5.6
Bin861	80.05	5.21
Bin862	97.36	1.32
Bin863	97.68	0.65
Bin864	82.76	0
Bin865	97.55	1.36
Bin866	88.49	3.03
Bin867	90.6	0.67
Bin868	94.3	0
Bin869	99.06	0
Bin87	90.45	0.19
Bin870	95.65	0.62
Bin871	99.23	0.46
Bin872	89.7	3.78
Bin873	81.67	5.2
Bin874	93.83	0.84
Bin875	99.37	1.31
Bin876	97.58	0
Bin877	96.98	0
Bin878	82.54	3.95
Bin879	95.3	0.72
Bin88	95.49	1.58
Bin880	88.93	1.36
Bin881	90.8	1.7
Bin882	94.47	2.72
Bin883	92.48	0
Bin884	97.67	1.93
Bin885	93.65	2.85
Bin886	91.45	2.04
Bin887	98.66	0
Bin888	99.33	1.01
Bin889	89.09	0
Bin89	97.99	0.12
Bin890	97.58	1.71
Bin891	79.42	4.94
Bin892	97.99	1.01
Bin893	93.06	1.03
Bin894	78.79	0.67
Bin895	89.35	0.35
Bin896	90.52	0.27
Bin897	88.94	2.55
Bin898	94.43	1.81
Bin899	82.99	8.12
Bin9	96.64	0
Bin90	87.07	3.04
Bin900	90.79	3.58
Bin901	92.56	1.7
Bin902	85.72	5.23
Bin903	76.58	7.65
Bin904	80.2	0.11
Bin905	76.47	1.73
Bin906	82.1	1.7
Bin907	98.88	0.74
Bin908	86.63	2.12
Bin909	99.33	1.04
Bin91	100	0
Bin910	96.27	0.93
Bin911	97.24	0.68
Bin912	93.02	3.49
Bin913	93.92	1.86
Bin914	96.6	0
Bin915	78.34	1.74
Bin916	79.46	1.61
Bin917	85.31	0.3
Bin918	98.66	0
Bin919	93.34	1.48
Bin92	100	0.81
Bin920	90.2	0.19
Bin921	98.66	0
Bin922	97.29	2.66
Bin923	80.26	1.85
Bin924	90.51	0.79
Bin925	82.86	2.01
Bin926	96.01	0
Bin927	87.17	3.12
Bin928	84.34	3.32
Bin929	95.92	3.89
Bin93	98.47	0.34
Bin930	96.93	3.36
Bin931	76.61	0.12
Bin932	99.06	0
Bin933	99.42	0
Bin934	99.37	0
Bin935	99.44	0.24
Bin936	90.25	5.58
Bin937	94.33	1.34
Bin938	85.07	1.58
Bin939	100	0
Bin94	95.65	0.67
Bin940	99.33	0
Bin941	100	0.04
Bin942	81.48	0
Bin943	99.3	0
Bin944	98.99	0
Bin945	85.03	2.21
Bin946	97.31	0
Bin947	98.73	0
Bin948	99.37	0
Bin949	96.36	1.79
Bin95	77.43	1.27
Bin950	98.73	0
Bin951	85.01	0.63
Bin952	81.03	0
Bin953	81.96	5.56
Bin954	100	0.23
Bin955	99.63	0
Bin956	99.18	0
Bin957	94.11	0.55
Bin958	97.99	0.36
Bin959	92.78	1.2
Bin96	95.97	1.48
Bin960	98.54	0.12
Bin961	96.98	0.13
Bin962	93.15	5.38
Bin963	95.56	0.81
Bin964	98.58	2.13
Bin965	87.97	0.63
Bin966	94.12	2.79
Bin967	99.4	0.19
Bin968	90.76	3.09
Bin969	94.3	2.22
Bin97	82.14	3.91
Bin970	98.75	0.62
Bin971	100	0.81
Bin972	95.48	0.38
Bin973	98	3.12
Bin974	84	7.91
Bin975	97.99	0
Bin976	98.41	4.69
Bin977	97.01	0.5
Bin978	95.57	0.36
Bin979	86.62	0
Bin98	96.62	0.32
Bin980	91.62	9.49
Bin981	76.27	7.38
Bin982	94.73	2.57
Bin983	97.09	0.47
Bin984	98.99	2.01
Bin985	98.66	0
Bin986	97.45	0.73
Bin987	93.46	0
Bin988	98.73	0
Bin989	90.43	3.16
Bin99	90.27	2.85
Bin990	96.63	2.03
Bin991	92.62	1.23
Bin992	93.54	0
Bin993	93.96	1.93
Bin994	84.61	3.02
Bin995	85.75	2.67
Bin996	99.78	0.67
Bin997	81.32	6.01
Bin998	99.33	0
Bin999	99.37	0

## Sheet: S7
Table S7 Topological parameters of networks
	Overweight	T2D
Order (S,total number of nodes)	1000	902
Size (L,total number of edges)	17876	10221
# of positive correlations	15064	9610
# of negative correlations	2812	611
Connectance	0.0357878	0.0251531
Avg.number of neighbors	35.752	22.663
Clustering coefficient	0.423	0.433
Network diameter	10	13
Network centralization	0.152	0.097
Shortest paths	999000 (100%)	812702 (100%)
Characteristic path length	2.969	3.853
Network heterogeneity	0.946	1.029
a	188.51	202.75
b	-0.954	-1.009
Correlation	0.771	0.849
R-squared	0.741	0.823

## Sheet: S8
Table S8 Genomes taxonomic assignment by GTDB-TK and clustering results in the Overweight group
Bin ID	GTDBTK	CAGs
Bin899	Blautia_A massiliensis	CAG1
Bin580	Blautia_A sp003474435	CAG1
Bin915	Blautia_A sp003480185	CAG1
Bin374	Mediterraneibacter faecis	CAG1
Bin445	Mediterraneibacter faecis	CAG1
Bin1006	Blautia_A wexlerae	CAG2
Bin1066	Blautia_A wexlerae	CAG2
Bin299	Blautia_A wexlerae	CAG2
Bin585	Blautia_A wexlerae	CAG2
Bin727	Blautia_A wexlerae	CAG2
Bin117	Blautia_A sp003480185	CAG3
Bin109	Blautia_A wexlerae	CAG3
Bin162	Blautia_A wexlerae	CAG3
Bin358	Blautia_A wexlerae	CAG3
Bin369	Blautia_A wexlerae	CAG3
Bin621	Blautia_A wexlerae	CAG3
Bin793	Blautia_A wexlerae	CAG3
Bin95	Blautia_A wexlerae	CAG3
Bin178	Blautia_A wexlerae_A	CAG3
Bin21	Blautia_A wexlerae_A	CAG3
Bin1075	Anaerobutyricum hallii	CAG4
Bin335	Anaerobutyricum hallii	CAG4
Bin71	Blautia_A faecis	CAG4
Bin760	Blautia_A faecis	CAG4
Bin831	Blautia_A faecis	CAG4
Bin328	Blautia_A sp003480185	CAG4
Bin903	Blautia_A sp003480185	CAG4
Bin981	Blautia_A wexlerae	CAG4
Bin893	Negativibacillus massiliensis	CAG4
Bin438	Roseburia sp900552665	CAG4
Bin890	Acetatifactor sp900066565	CAG5
Bin1018	Mediterraneibacter faecis	CAG5
Bin128	Mediterraneibacter faecis	CAG5
Bin196	Mediterraneibacter faecis	CAG5
Bin415	Mediterraneibacter faecis	CAG5
Bin416	Mediterraneibacter faecis	CAG5
Bin553	Mediterraneibacter faecis	CAG5
Bin590	Mediterraneibacter faecis	CAG5
Bin622	Mediterraneibacter faecis	CAG5
Bin694	Mediterraneibacter faecis	CAG5
Bin778	Mediterraneibacter faecis	CAG5
Bin1061	RUG115 sp900066395	CAG5
Bin165	Bariatricus comes	CAG6
Bin439	Bariatricus comes	CAG6
Bin49	Bariatricus comes	CAG6
Bin521	Blautia_A massiliensis	CAG6
Bin527	Blautia_A massiliensis	CAG6
Bin535	Dorea formicigenerans	CAG6
Bin897	Dorea formicigenerans	CAG6
Bin1003	Blautia_A massiliensis	CAG7
Bin1055	Blautia_A massiliensis	CAG7
Bin259	Blautia_A massiliensis	CAG7
Bin385	Blautia_A massiliensis	CAG7
Bin497	Blautia_A massiliensis	CAG7
Bin691	Blautia_A massiliensis	CAG7
Bin717	Blautia_A massiliensis	CAG7
Bin1062	Blautia_A faecis	CAG8
Bin157	Blautia_A faecis	CAG8
Bin194	Blautia_A faecis	CAG8
Bin665	Blautia_A faecis	CAG8
Bin908	Blautia_A faecis	CAG8
Bin125	Blautia_A obeum	CAG8
Bin619	Blautia_A obeum	CAG8
Bin86	Blautia_A obeum	CAG8
Bin806	Blautia_A sp000436615	CAG8
Bin989	Blautia_A sp000436615	CAG8
Bin1039	Anaerobutyricum soehngenii	CAG9
Bin277	Anaerobutyricum soehngenii	CAG9
Bin984	Anaerobutyricum soehngenii	CAG9
Bin212	CAG-217 sp000436335	CAG9
Bin682	Faecalimonas sp000209385	CAG9
Bin504	RUG115 sp900066395	CAG9
Bin861	Roseburia inulinivorans	CAG9
Bin626	Anaerobutyricum hallii	CAG10
Bin706	Blautia_A faecis	CAG10
Bin146	Blautia_A massiliensis	CAG10
Bin465	Blautia_A massiliensis	CAG10
Bin604	Blautia_A massiliensis	CAG10
Bin88	Blautia_A massiliensis	CAG10
Bin1082	Blautia_A sp003480185	CAG10
Bin492	Blautia_A wexlerae	CAG10
Bin827	Blautia_A wexlerae	CAG10
Bin1049	Agathobacter faecis	CAG11
Bin272	Agathobacter faecis	CAG11
Bin443	Blautia_A faecis	CAG11
Bin114	Roseburia hominis	CAG11
Bin935	Roseburia hominis	CAG11
Bin215	Roseburia sp900552665	CAG11
Bin113	Anaerostipes hadrus	CAG12
Bin168	Anaerostipes hadrus	CAG12
Bin188	Anaerostipes hadrus	CAG12
Bin270	Anaerostipes hadrus	CAG12
Bin41	Anaerostipes hadrus	CAG12
Bin441	Anaerostipes hadrus	CAG12
Bin510	Anaerostipes hadrus	CAG12
Bin571	Anaerostipes hadrus	CAG12
Bin655	Anaerostipes hadrus	CAG12
Bin776	Anaerostipes hadrus	CAG12
Bin983	Anaerostipes hadrus	CAG12
Bin343	Agathobacter faecis	CAG13
Bin360	Blautia_A faecis	CAG13
Bin771	Blautia_A faecis	CAG13
Bin40	Clostridium_Q sp003024715	CAG13
Bin79	Enterocloster sp000431375	CAG13
Bin1073	Enterocloster sp900541315	CAG13
Bin799	Enterocloster sp900541315	CAG13
Bin160	Clostridium_Q sp003024715	CAG14
Bin230	Clostridium_Q sp003024715	CAG14
Bin262	Clostridium_Q sp003024715	CAG14
Bin338	Clostridium_Q sp003024715	CAG14
Bin868	Clostridium_Q sp003024715	CAG14
Bin999	Clostridium_Q sp003024715	CAG14
Bin614	Enterocloster sp900541315	CAG14
Bin1010	UBA9502 sp003478505	CAG14
Bin142	Blautia hansenii	CAG15
Bin98	Blautia hansenii	CAG15
Bin803	Blautia stercoris	CAG15
Bin558	Blautia_A caecimuris	CAG15
Bin692	Blautia_A caecimuris	CAG15
Bin697	Blautia_A caecimuris	CAG15
Bin948	Faecalimonas umbilicata	CAG15
Bin624	Ruminococcus_B gnavus	CAG15
Bin675	Ruminococcus_B gnavus	CAG15
Bin84	Ruminococcus_B gnavus	CAG15
Bin933	Ruminococcus_B gnavus	CAG15
Bin709	g__Faecalimonas	CAG15
Bin365	Blautia sp900541955	CAG16
Bin139	Clostridium_Q sp000435655	CAG16
Bin874	Clostridium_Q sp000435655	CAG16
Bin810	Enterocloster bolteae	CAG16
Bin668	Enterocloster sp001517625	CAG16
Bin988	Faecalimonas phoceensis	CAG16
Bin598	Blautia hansenii	CAG17
Bin934	Blautia hansenii	CAG17
Bin770	Clostridium_Q sp003024715	CAG17
Bin1005	Dorea formicigenerans	CAG17
Bin151	Dorea formicigenerans	CAG17
Bin217	Dorea formicigenerans	CAG17
Bin351	Dorea formicigenerans	CAG17
Bin753	Dorea formicigenerans	CAG17
Bin90	Dorea formicigenerans	CAG17
Bin361	Eubacterium_I ramulus_A	CAG17
Bin949	Holdemanella sp002299315	CAG17
Bin786	Mediterraneibacter lactaris	CAG17
Bin99	Mediterraneibacter lactaris	CAG17
Bin812	Roseburia inulinivorans	CAG17
Bin639	Schaedlerella glycyrrhizinilytica	CAG17
Bin363	g__Eubacterium_G	CAG17
Bin161	Anaerobutyricum hallii	CAG18
Bin653	Anaerobutyricum hallii	CAG18
Bin703	Anaerobutyricum hallii	CAG18
Bin96	Anaerobutyricum hallii	CAG18
Bin1028	Blautia stercoris	CAG18
Bin4	Blautia stercoris	CAG18
Bin163	Dorea_A longicatena_B	CAG18
Bin547	Dorea_A longicatena_B	CAG18
Bin591	Dorea_A longicatena_B	CAG18
Bin89	Dorea_A longicatena_B	CAG18
Bin1067	Bacteroides uniformis	CAG19
Bin484	Bacteroides uniformis	CAG19
Bin394	Paraprevotella sp003477995	CAG19
Bin1033	Phocaeicola coprocola	CAG19
Bin152	Phocaeicola coprocola	CAG19
Bin561	Phocaeicola coprocola	CAG19
Bin1068	Phocaeicola coprophilus	CAG19
Bin1058	Phocaeicola plebeius	CAG19
Bin421	Phocaeicola plebeius	CAG19
Bin490	Phocaeicola plebeius	CAG19
Bin567	Phocaeicola plebeius_A	CAG19
Bin623	Phocaeicola plebeius_A	CAG19
Bin74	Phocaeicola plebeius_A	CAG19
Bin762	Phocaeicola plebeius_A	CAG19
Bin824	Phocaeicola plebeius_A	CAG19
Bin266	Phocaeicola sp900542985	CAG19
Bin206	Prevotellamassilia timonensis	CAG19
Bin873	g__Phocaeicola	CAG19
Bin287	Bacteroides uniformis	CAG20
Bin959	Bacteroides uniformis	CAG20
Bin503	Paraprevotella clara	CAG20
Bin77	Paraprevotella clara	CAG20
Bin833	Paraprevotella clara	CAG20
Bin323	UBA7173 sp900545955	CAG20
Bin979	Bacteroides clarus	CAG21
Bin291	Bacteroides eggerthii	CAG21
Bin544	Bacteroides faecis	CAG21
Bin182	Bacteroides fragilis	CAG21
Bin980	Bacteroides salyersiae	CAG21
Bin672	Bacteroides uniformis	CAG21
Bin456	Coprobacter fastidiosus	CAG21
Bin295	Ligilactobacillus salivarius	CAG21
Bin1088	Parabacteroides distasonis	CAG21
Bin214	Parabacteroides distasonis	CAG21
Bin135	Paraprevotella clara	CAG21
Bin586	Prevotella hominis	CAG21
Bin573	Allisonella pneumosintes	CAG22
Bin141	Bacteroides caccae	CAG22
Bin640	Bacteroides ovatus	CAG22
Bin813	Bacteroides ovatus	CAG22
Bin977	Bacteroides ovatus	CAG22
Bin103	Bacteroides xylanisolvens	CAG22
Bin689	Bacteroides xylanisolvens	CAG22
Bin809	Bacteroides xylanisolvens	CAG22
Bin594	Butyricimonas sp003479425	CAG22
Bin22	Butyricimonas virosa	CAG22
Bin342	Butyricimonas virosa	CAG22
Bin726	Butyricimonas virosa	CAG22
Bin946	Butyricimonas virosa	CAG22
Bin784	Enterocloster bolteae	CAG22
Bin605	Parabacteroides goldsteinii	CAG22
Bin555	Fusobacterium_A ulcerans	CAG23
Bin258	Phocaeicola dorei	CAG23
Bin147	Phocaeicola vulgatus	CAG23
Bin751	Phocaeicola vulgatus	CAG23
Bin31	Streptococcus salivarius	CAG23
Bin70	Streptococcus salivarius	CAG23
Bin329	Bacteroides finegoldii	CAG24
Bin574	Bacteroides finegoldii	CAG24
Bin886	Bacteroides sp900066265	CAG24
Bin340	Bacteroides stercoris	CAG24
Bin440	Bacteroides stercoris	CAG24
Bin562	Bacteroides stercoris	CAG24
Bin723	Bacteroides stercoris	CAG24
Bin787	Bacteroides stercoris	CAG24
Bin960	Bacteroides stercoris	CAG24
Bin101	Bacteroides uniformis	CAG24
Bin811	Bacteroides uniformis	CAG24
Bin256	Barnesiella intestinihominis	CAG24
Bin362	Parabacteroides merdae	CAG24
Bin330	Paraprevotella clara	CAG24
Bin551	Phocaeicola coprophilus	CAG24
Bin936	Phocaeicola massiliensis	CAG24
Bin1051	Phocaeicola sp002493165	CAG24
Bin855	Phocaeicola sp900554435	CAG24
Bin39	g__Bacteroides	CAG24
Bin325	Bacteroides thetaiotaomicron	CAG25
Bin743	Bacteroides thetaiotaomicron	CAG25
Bin1097	Bacteroides uniformis	CAG25
Bin309	Bacteroides uniformis	CAG25
Bin413	Bacteroides uniformis	CAG25
Bin601	Bacteroides uniformis	CAG25
Bin705	Bacteroides uniformis	CAG25
Bin765	Bacteroides uniformis	CAG25
Bin836	Bacteroides uniformis	CAG25
Bin907	Bacteroides uniformis	CAG25
Bin153	Parabacteroides distasonis	CAG25
Bin1013	Faecalibacterium prausnitzii_G	CAG26
Bin1034	Faecalibacterium prausnitzii_G	CAG26
Bin293	Faecalibacterium prausnitzii_G	CAG26
Bin324	Faecalibacterium prausnitzii_G	CAG26
Bin332	Faecalibacterium prausnitzii_G	CAG26
Bin739	Faecalibacterium prausnitzii_G	CAG26
Bin761	Faecalibacterium prausnitzii_G	CAG26
Bin882	Faecalibacterium prausnitzii_G	CAG26
Bin93	Faecalibacterium prausnitzii_G	CAG26
Bin172	Faecalibacterium prausnitzii	CAG27
Bin289	Faecalibacterium prausnitzii	CAG27
Bin752	Faecalibacterium prausnitzii	CAG27
Bin922	Faecalibacterium prausnitzii	CAG27
Bin1083	Faecalibacterium prausnitzii_D	CAG27
Bin280	Faecalibacterium prausnitzii_D	CAG27
Bin333	Faecalibacterium prausnitzii_D	CAG27
Bin386	Faecalibacterium prausnitzii_D	CAG27
Bin390	Faecalibacterium prausnitzii_D	CAG27
Bin410	Faecalibacterium prausnitzii_D	CAG27
Bin417	Faecalibacterium prausnitzii_D	CAG27
Bin460	Faecalibacterium prausnitzii_D	CAG27
Bin582	Faecalibacterium prausnitzii_D	CAG27
Bin766	Faecalibacterium prausnitzii_D	CAG27
Bin493	Faecalibacterium prausnitzii_E	CAG27
Bin19	Faecalibacterium prausnitzii_G	CAG27
Bin200	Faecalibacterium prausnitzii_G	CAG27
Bin515	Faecalibacterium prausnitzii_G	CAG27
Bin1021	Faecalibacterium sp900539945	CAG27
Bin282	Faecalibacterium sp900539945	CAG27
Bin393	Faecalibacterium sp900539945	CAG27
Bin400	Faecalibacterium sp900539945	CAG27
Bin46	Faecalibacterium sp900539945	CAG27
Bin528	Faecalibacterium sp900539945	CAG27
Bin906	Faecalibacterium sp900539945	CAG27
Bin583	Faecalibacterium prausnitzii_A	CAG28
Bin281	Faecalibacterium prausnitzii_C	CAG28
Bin68	Faecalibacterium prausnitzii_E	CAG28
Bin1081	Faecalibacterium prausnitzii_G	CAG28
Bin154	Faecalibacterium prausnitzii_G	CAG28
Bin269	Faecalibacterium prausnitzii_G	CAG28
Bin592	Faecalibacterium prausnitzii_G	CAG28
Bin664	Faecalibacterium prausnitzii_G	CAG28
Bin764	Faecalibacterium prausnitzii_G	CAG28
Bin825	Faecalibacterium prausnitzii_G	CAG28
Bin927	Faecalibacterium prausnitzii_G	CAG28
Bin1056	Faecalibacterium sp900539945	CAG28
Bin649	Faecalibacterium sp900539945	CAG28
Bin132	Faecalibacterium sp900540455	CAG28
Bin850	Faecalibacterium sp900765105	CAG28
Bin885	KLE1615 sp900066985	CAG28
Bin193	CAG-110 sp000434635	CAG29
Bin249	CAG-110 sp000434635	CAG29
Bin404	CAG-110 sp000434635	CAG29
Bin532	CAG-95 sp000438155	CAG29
Bin387	Eubacterium_G sp000434315	CAG29
Bin190	SFFH01 sp900542395	CAG29
Bin308	SFFH01 sp900542445	CAG29
Bin550	Agathobaculum butyriciproducens	CAG30
Bin64	Angelakisella sp900547385	CAG30
Bin730	CAG-110 sp003525905	CAG30
Bin867	CAG-110 sp003525905	CAG30
Bin221	CAG-170 sp000432135	CAG30
Bin226	CAG-177 sp003514385	CAG30
Bin239	CAG-83 sp000435555	CAG30
Bin380	ER4 sp000765235	CAG30
Bin248	PeH17 sp000435055	CAG30
Bin820	BX12 sp014333425	CAG31
Bin964	BX12 sp014333425	CAG31
Bin185	CAG-83 sp001916855	CAG31
Bin533	CAG-83 sp001916855	CAG31
Bin782	UMGS1975 sp900546685	CAG31
Bin480	g__UMGS1975	CAG31
Bin302	CAG-110 sp000435995	CAG32
Bin231	CAG-110 sp003525905	CAG32
Bin315	CAG-170 sp900545925	CAG32
Bin257	CAG-83 sp000431575	CAG32
Bin485	CAG-83 sp000431575	CAG32
Bin880	CAG-83 sp000431575	CAG32
Bin316	CAG-83 sp000435555	CAG32
Bin1035	Dysosmobacter sp001916835	CAG32
Bin171	Dysosmobacter sp001916835	CAG32
Bin296	Dysosmobacter sp001916835	CAG32
Bin372	Dysosmobacter sp001916835	CAG32
Bin918	Dysosmobacter sp001916835	CAG32
Bin1037	ER4 sp000765235	CAG32
Bin261	ER4 sp000765235	CAG32
Bin322	ER4 sp000765235	CAG32
Bin9	ER4 sp000765235	CAG32
Bin318	ER4 sp900317525	CAG32
Bin496	ER4 sp900317525	CAG32
Bin534	ER4 sp900317525	CAG32
Bin254	UBA738 sp003522945	CAG32
Bin816	Agathobaculum sp900291975	CAG33
Bin945	Bittarella massiliensis	CAG33
Bin1026	CAG-81 sp000435795	CAG33
Bin708	Clostridium_AP sp000509125	CAG33
Bin944	Dysosmobacter sp014297375	CAG33
Bin791	Dysosmobacter welbionis	CAG33
Bin301	Evtepia gabavorous	CAG33
Bin942	Intestinimonas butyriciproducens	CAG33
Bin702	Lawsonibacter asaccharolyticus	CAG33
Bin940	Lawsonibacter sp900066645	CAG33
Bin937	Phocea massiliensis	CAG33
Bin715	Ruthenibacterium lactatiformans	CAG33
Bin542	g__Dysosmobacter	CAG33
Bin698	g__Dysosmobacter	CAG33
Bin525	Alistipes communis	CAG34
Bin941	Alistipes finegoldii	CAG34
Bin1079	Alistipes onderdonkii	CAG34
Bin341	Alistipes onderdonkii	CAG34
Bin741	Alistipes onderdonkii	CAG34
Bin837	Alistipes onderdonkii	CAG34
Bin18	Alistipes putredinis	CAG34
Bin909	Alistipes putredinis	CAG34
Bin843	Alistipes shahii	CAG34
Bin392	Alistipes sp000434235	CAG34
Bin513	Alistipes_A indistinctus	CAG34
Bin304	Alistipes_A sp900240235	CAG34
Bin227	Alistipes_A sp900539755	CAG34
Bin218	Barnesiella intestinihominis	CAG34
Bin3	Barnesiella intestinihominis	CAG34
Bin364	Barnesiella intestinihominis	CAG34
Bin454	Barnesiella intestinihominis	CAG34
Bin479	Butyricimonas faecihominis	CAG34
Bin599	Odoribacter splanchnicus	CAG34
Bin252	Victivallis sp002998355	CAG34
Bin353	Escherichia coli	CAG35
Bin545	Escherichia coli	CAG35
Bin560	Escherichia coli	CAG35
Bin930	Escherichia coli	CAG35
Bin1011	Escherichia coli_D	CAG35
Bin1027	Escherichia coli_D	CAG35
Bin150	Escherichia coli_D	CAG35
Bin285	Escherichia coli_D	CAG35
Bin359	Escherichia coli_D	CAG35
Bin584	Escherichia coli_D	CAG35
Bin608	Escherichia coli_D	CAG35
Bin633	Escherichia coli_D	CAG35
Bin801	Escherichia coli_D	CAG35
Bin900	Escherichia coli_D	CAG35
Bin523	Escherichia dysenteriae	CAG35
Bin1080	Escherichia flexneri	CAG35
Bin1084	Escherichia flexneri	CAG35
Bin1093	Escherichia flexneri	CAG35
Bin402	Escherichia flexneri	CAG35
Bin620	Escherichia flexneri	CAG35
Bin722	Escherichia flexneri	CAG35
Bin756	Citrobacter sp005281345	CAG36
Bin976	Enterobacter cloacae	CAG36
Bin431	Enterobacter cloacae_M	CAG36
Bin1045	Enterobacter hormaechei_A	CAG36
Bin1092	Enterobacter hormaechei_A	CAG36
Bin327	Enterobacter roggenkampii	CAG36
Bin538	Enterobacter roggenkampii	CAG36
Bin891	Enterobacter roggenkampii	CAG36
Bin669	Klebsiella pneumoniae	CAG36
Bin798	Klebsiella quasipneumoniae	CAG36
Bin830	Klebsiella variicola	CAG36
Bin768	Kluyvera georgiana_A	CAG36
Bin652	Plesiomonas shigelloides	CAG36
Bin225	Clostridium_Q sp003024715	CAG37
Bin1040	Fusicatenibacter saccharivorans	CAG37
Bin1094	Fusicatenibacter saccharivorans	CAG37
Bin180	Fusicatenibacter saccharivorans	CAG37
Bin242	Fusicatenibacter saccharivorans	CAG37
Bin274	Fusicatenibacter saccharivorans	CAG37
Bin321	Fusicatenibacter saccharivorans	CAG37
Bin336	Fusicatenibacter saccharivorans	CAG37
Bin411	Fusicatenibacter saccharivorans	CAG37
Bin452	Fusicatenibacter saccharivorans	CAG37
Bin570	Fusicatenibacter saccharivorans	CAG37
Bin629	Fusicatenibacter saccharivorans	CAG37
Bin693	Fusicatenibacter saccharivorans	CAG37
Bin775	Fusicatenibacter saccharivorans	CAG37
Bin790	Fusicatenibacter saccharivorans	CAG37
Bin81	Fusicatenibacter saccharivorans	CAG37
Bin863	Fusicatenibacter saccharivorans	CAG37
Bin995	Fusicatenibacter saccharivorans	CAG37
Bin164	Acutalibacter sp900543555	CAG38
Bin104	UBA1417 sp003531055	CAG38
Bin189	UBA1417 sp003531055	CAG38
Bin388	UBA1417 sp003531055	CAG38
Bin44	UBA1417 sp003531055	CAG38
Bin508	UBA1417 sp003531055	CAG38
Bin428	Eisenbergiella sp900066775	CAG39
Bin50	Eisenbergiella sp900066775	CAG39
Bin920	Eisenbergiella sp900066775	CAG39
Bin118	Faecalibacterium prausnitzii_D	CAG39
Bin406	Faecalibacterium prausnitzii_D	CAG39
Bin65	Faecalibacterium prausnitzii_D	CAG39
Bin419	GCA-900066135 sp900066135	CAG39
Bin45	GCA-900066135 sp900066135	CAG39
Bin310	Ruminococcus_A sp003011855	CAG39
Bin422	Ruminococcus_A sp003011855	CAG39
Bin76	Ruminococcus_A sp003011855	CAG39
Bin924	Ruminococcus_A sp003011855	CAG39
Bin159	UBA7160 sp902363135	CAG39
Bin213	UBA7160 sp902363135	CAG39
Bin923	UBA7160 sp902363135	CAG39
Bin375	Faecalibacterium prausnitzii_D	CAG40
Bin106	Gemmiger qucibialis	CAG40
Bin1074	Gemmiger qucibialis	CAG40
Bin176	Gemmiger qucibialis	CAG40
Bin211	Gemmiger qucibialis	CAG40
Bin313	Gemmiger qucibialis	CAG40
Bin433	Gemmiger qucibialis	CAG40
Bin47	Gemmiger qucibialis	CAG40
Bin539	Gemmiger qucibialis	CAG40
Bin725	Gemmiger qucibialis	CAG40
Bin911	Gemmiger qucibialis	CAG40
Bin509	Agathobaculum butyriciproducens	CAG41
Bin1077	Gemmiger formicilis	CAG41
Bin278	Gemmiger formicilis	CAG41
Bin397	Gemmiger formicilis	CAG41
Bin458	Gemmiger formicilis	CAG41
Bin719	Gemmiger formicilis	CAG41
Bin834	Gemmiger formicilis	CAG41
Bin914	Gemmiger formicilis	CAG41
Bin992	Gemmiger formicilis	CAG41
Bin192	Gemmiger sp900539695	CAG41
Bin1091	Bifidobacterium pseudocatenulatum	CAG42
Bin320	Bifidobacterium pseudocatenulatum	CAG42
Bin680	Bifidobacterium pseudocatenulatum	CAG42
Bin720	Bifidobacterium pseudocatenulatum	CAG42
Bin82	Bifidobacterium pseudocatenulatum	CAG42
Bin901	Bifidobacterium pseudocatenulatum	CAG42
Bin954	Bifidobacterium pseudocatenulatum	CAG42
Bin326	Bifidobacterium adolescentis	CAG43
Bin156	Bifidobacterium pseudocatenulatum	CAG43
Bin414	Bifidobacterium pseudocatenulatum	CAG43
Bin514	Bifidobacterium pseudocatenulatum	CAG43
Bin631	Bifidobacterium pseudocatenulatum	CAG43
Bin432	g__Bifidobacterium	CAG43
Bin549	Bifidobacterium bifidum	CAG44
Bin661	Bifidobacterium breve	CAG44
Bin1015	Bifidobacterium longum	CAG44
Bin245	Bifidobacterium longum	CAG44
Bin704	Bifidobacterium longum	CAG44
Bin650	Limosilactobacillus mucosae	CAG45
Bin234	Streptococcus parasanguinis_B	CAG45
Bin1042	Streptococcus salivarius	CAG45
Bin1096	Streptococcus salivarius	CAG45
Bin347	Streptococcus salivarius	CAG45
Bin423	Streptococcus salivarius	CAG45
Bin494	Streptococcus salivarius	CAG45
Bin648	Streptococcus salivarius	CAG45
Bin651	Streptococcus salivarius	CAG45
Bin66	Streptococcus salivarius	CAG45
Bin663	Streptococcus salivarius	CAG45
Bin666	Streptococcus salivarius	CAG45
Bin844	Streptococcus salivarius	CAG45
Bin982	Streptococcus salivarius	CAG45
Bin866	Streptococcus vestibularis	CAG45
Bin951	Enterocloster aldenensis	CAG46
Bin596	Enterocloster bolteae	CAG46
Bin797	Enterocloster bolteae	CAG46
Bin800	Enterocloster bolteae	CAG46
Bin808	Enterocloster bolteae	CAG46
Bin814	Enterocloster bolteae	CAG46
Bin822	Enterocloster bolteae	CAG46
Bin947	Enterocloster bolteae	CAG46
Bin938	Enterocloster citroniae	CAG46
Bin634	Bilophila wadsworthia	CAG47
Bin684	Bilophila wadsworthia	CAG47
Bin754	Bilophila wadsworthia	CAG47
Bin732	CAG-83 sp000431575	CAG47
Bin575	Flavonifractor plautii	CAG47
Bin796	Flavonifractor plautii	CAG47
Bin961	Flavonifractor plautii	CAG47
Bin487	HGM13006 sp900757695	CAG47
Bin953	Hungatella effluvii	CAG47
Bin600	Lawsonibacter sp000177015	CAG47
Bin737	Lawsonibacter sp900066825	CAG47
Bin97	Lawsonibacter sp900066825	CAG47
Bin286	Clostridium_AQ sp003481775	CAG48
Bin950	Clostridium_Q symbiosum	CAG48
Bin962	Collinsella intestinalis	CAG48
Bin140	Eggerthella lenta	CAG48
Bin610	Eggerthella lenta	CAG48
Bin91	Eggerthella lenta	CAG48
Bin963	Eggerthella lenta	CAG48
Bin290	Eisenbergiella massiliensis	CAG48
Bin1046	CAG-41 sp900066215	CAG49
Bin1052	CAG-41 sp900066215	CAG49
Bin112	CAG-41 sp900066215	CAG49
Bin130	CAG-41 sp900066215	CAG49
Bin279	CAG-41 sp900066215	CAG49
Bin38	CAG-41 sp900066215	CAG49
Bin382	CAG-41 sp900066215	CAG49
Bin401	CAG-41 sp900066215	CAG49
Bin656	CAG-41 sp900066215	CAG49
Bin746	CAG-41 sp900066215	CAG49
Bin828	CAG-41 sp900066215	CAG49
Bin892	CAG-41 sp900066215	CAG49
Bin991	CAG-41 sp900066215	CAG49
Bin169	Acetatifactor sp900066365	CAG50
Bin229	Acetatifactor sp900066365	CAG50
Bin537	Acetatifactor sp900066365	CAG50
Bin565	Acetatifactor sp900066365	CAG50
Bin745	Acetatifactor sp900066365	CAG50
Bin916	Acetatifactor sp900066365	CAG50
Bin244	Acetatifactor sp900066565	CAG50
Bin35	Acetatifactor sp900066565	CAG50
Bin498	Acetatifactor sp900066565	CAG50
Bin644	Acetatifactor sp900066565	CAG50
Bin774	Acetatifactor sp900066565	CAG50
Bin219	Holdemanella biformis	CAG51
Bin1025	Roseburia inulinivorans	CAG51
Bin1012	Roseburia sp900552665	CAG51
Bin1098	Roseburia sp900552665	CAG51
Bin457	Roseburia sp900552665	CAG51
Bin334	Roseburia inulinivorans	CAG52
Bin522	Roseburia inulinivorans	CAG52
Bin579	Roseburia inulinivorans	CAG52
Bin1060	Roseburia sp900552665	CAG52
Bin276	Roseburia sp900552665	CAG52
Bin370	Roseburia sp900552665	CAG52
Bin477	Roseburia sp900552665	CAG52
Bin595	Roseburia sp900552665	CAG52
Bin6	Roseburia sp900552665	CAG52
Bin781	Roseburia sp900552665	CAG52
Bin1000	Parabacteroides distasonis	CAG53
Bin1048	Parabacteroides distasonis	CAG53
Bin115	Parabacteroides distasonis	CAG53
Bin337	Parabacteroides distasonis	CAG53
Bin48	Parabacteroides distasonis	CAG53
Bin563	Parabacteroides distasonis	CAG53
Bin679	Parabacteroides distasonis	CAG53
Bin779	Parabacteroides distasonis	CAG53
Bin871	Parabacteroides distasonis	CAG53
Bin972	Parabacteroides johnsonii	CAG53
Bin773	Parabacteroides merdae	CAG53
Bin199	Romboutsia timonensis	CAG54
Bin29	Romboutsia timonensis	CAG54
Bin42	Romboutsia timonensis	CAG54
Bin548	Romboutsia timonensis	CAG54
Bin660	Romboutsia timonensis	CAG54
Bin662	Romboutsia timonensis	CAG54
Bin864	Romboutsia timonensis	CAG54
Bin895	Romboutsia timonensis	CAG54
Bin952	Romboutsia timonensis	CAG54
Bin1009	Agathobaculum butyriciproducens	CAG55
Bin1017	Agathobaculum butyriciproducens	CAG55
Bin1023	Agathobaculum butyriciproducens	CAG55
Bin134	Agathobaculum butyriciproducens	CAG55
Bin148	Agathobaculum butyriciproducens	CAG55
Bin224	Agathobaculum butyriciproducens	CAG55
Bin263	Agathobaculum butyriciproducens	CAG55
Bin345	Agathobaculum butyriciproducens	CAG55
Bin427	Agathobaculum butyriciproducens	CAG55
Bin455	Agathobaculum butyriciproducens	CAG55
Bin701	Agathobaculum butyriciproducens	CAG55
Bin755	Agathobaculum butyriciproducens	CAG55
Bin857	Agathobaculum butyriciproducens	CAG55
Bin928	Agathobaculum butyriciproducens	CAG55
Bin997	Agathobaculum butyriciproducens	CAG55
Bin1078	Agathobaculum sp003481705	CAG55
Bin126	CAG-81 sp900066535	CAG56
Bin271	CAG-81 sp900066535	CAG56
Bin30	CAG-81 sp900066535	CAG56
Bin53	CAG-81 sp900066535	CAG56
Bin606	CAG-81 sp900066535	CAG56
Bin645	CAG-81 sp900066535	CAG56
Bin67	CAG-81 sp900066535	CAG56
Bin736	CAG-81 sp900066535	CAG56
Bin875	CAG-81 sp900066535	CAG56
Bin987	CAG-81 sp900066535	CAG56
Bin593	CAG-81 sp900066785	CAG56
Bin78	CAG-81 sp900066785	CAG56
Bin12	Paraprevotella sp003477995	CAG56
Bin121	Parasutterella excrementihominis	CAG57
Bin13	Parasutterella excrementihominis	CAG57
Bin578	Parasutterella excrementihominis	CAG57
Bin500	Parasutterella sp000980495	CAG57
Bin712	Parasutterella sp000980495	CAG57
Bin970	Parasutterella sp000980495	CAG57
Bin986	Parasutterella sp000980495	CAG57
Bin108	Faecalibacillus intestinalis	CAG58
Bin155	Faecalibacillus intestinalis	CAG58
Bin220	Faecalibacillus intestinalis	CAG58
Bin354	Faecalibacillus intestinalis	CAG58
Bin69	Faecalibacillus intestinalis	CAG58
Bin731	Faecalibacillus intestinalis	CAG58
Bin869	Faecalibacillus intestinalis	CAG58
Bin932	Faecalibacillus intestinalis	CAG58
Bin628	Agathobacter faecis	CAG59
Bin181	Agathobacter rectalis	CAG59
Bin247	Agathobacter rectalis	CAG59
Bin449	Agathobacter rectalis	CAG59
Bin453	Agathobacter rectalis	CAG59
Bin54	Agathobacter rectalis	CAG59
Bin744	Agathobacter rectalis	CAG59
Bin884	Agathobacter rectalis	CAG59
Bin179	Agathobacter faecis	CAG60
Bin2	Agathobacter faecis	CAG60
Bin350	Agathobacter faecis	CAG60
Bin378	Agathobacter faecis	CAG60
Bin647	Agathobacter faecis	CAG60
Bin667	Agathobacter faecis	CAG60
Bin826	Agathobacter faecis	CAG60
Bin877	Anaerotignum faecicola	CAG60
Bin530	Lachnospira rogosae_A	CAG60
Bin929	Roseburia sp003470905	CAG60
Bin728	g__Anaerotignum	CAG60
Bin312	Acutalibacter timonensis	CAG61
Bin842	Anaeromassilibacillus sp002159845	CAG61
Bin210	Clostridium_A leptum	CAG61
Bin777	Clostridium_A leptum	CAG61
Bin905	Clostridium_A leptum	CAG61
Bin710	Hungatella effluvii	CAG61
Bin840	Hungatella effluvii	CAG61
Bin975	Massilimaliae massiliensis	CAG61
Bin699	UBA1691 sp900544375	CAG61
Bin733	f__Acutalibacteraceae	CAG61
Bin17	Adlercreutzia equolifaciens	CAG62
Bin195	Adlercreutzia equolifaciens	CAG62
Bin517	Adlercreutzia equolifaciens	CAG62
Bin552	Adlercreutzia equolifaciens	CAG62
Bin62	Adlercreutzia equolifaciens	CAG62
Bin1041	Ruminococcus_D bicirculans	CAG63
Bin14	Ruminococcus_D bicirculans	CAG63
Bin430	Ruminococcus_D bicirculans	CAG63
Bin520	Ruminococcus_D bicirculans	CAG63
Bin783	Ruminococcus_D bicirculans	CAG63
Bin356	Agathobacter faecis	CAG64
Bin143	Desulfovibrio sp900556755	CAG64
Bin858	Lachnospira sp900545725	CAG64
Bin734	Roseburia hominis	CAG64
Bin1031	Roseburia intestinalis	CAG64
Bin15	Roseburia intestinalis	CAG64
Bin273	Roseburia intestinalis	CAG64
Bin418	Roseburia intestinalis	CAG64
Bin832	Roseburia intestinalis	CAG64
Bin878	Roseburia intestinalis	CAG64
Bin1095	Roseburia sp003470905	CAG64
Bin367	UMGS1375 sp900066615	CAG64
Bin618	UMGS1375 sp900066615	CAG64
Bin657	UMGS1375 sp900066615	CAG64
Bin883	UMGS1375 sp900066615	CAG64
Bin1099	Lachnospira eligens_A	CAG65
Bin23	Lachnospira eligens_A	CAG65
Bin482	Lachnospira eligens_A	CAG65
Bin569	Lachnospira eligens_A	CAG65
Bin848	Lachnospira eligens_A	CAG65
Bin889	CAG-103 sp000432375	CAG66
Bin501	CAG-115 sp003531585	CAG66
Bin462	CAG-1427 sp000435675	CAG66
Bin235	CAG-170 sp900553545	CAG66
Bin589	CAG-217 sp000436335	CAG66
Bin536	CAG-269 sp001916055	CAG66
Bin478	CAG-492 sp000434335	CAG66
Bin448	CAG-81 sp900066055	CAG66
Bin467	CAG-81 sp900066535	CAG66
Bin483	CAG-83 sp900552475	CAG66
Bin463	Collinsella sp003458415	CAG66
Bin461	Coprococcus sp900066115	CAG66
Bin546	Dorea_A longicatena	CAG66
Bin735	Dysosmobacter sp900542115	CAG66
Bin921	ER4 sp000765235	CAG66
Bin51	Eubacterium_G ventriosum	CAG66
Bin713	Eubacterium_G ventriosum	CAG66
Bin740	Eubacterium_G ventriosum	CAG66
Bin80	Eubacterium_G ventriosum	CAG66
Bin919	Evtepia sp900546255	CAG66
Bin1002	Faecalibacterium prausnitzii	CAG66
Bin470	Faecalibacterium prausnitzii	CAG66
Bin1064	Faecalibacterium prausnitzii_I	CAG66
Bin491	Faecalibacterium prausnitzii_I	CAG66
Bin588	Firm-11 sp900548145	CAG66
Bin1016	KLE1615 sp900066985	CAG66
Bin111	KLE1615 sp900066985	CAG66
Bin472	KLE1615 sp900066985	CAG66
Bin807	KLE1615 sp900066985	CAG66
Bin529	Lachnospira sp900316325	CAG66
Bin738	Lachnospira sp900316325	CAG66
Bin474	Lawsonibacter sp014287875	CAG66
Bin627	Mesosutterella massiliensis	CAG66
Bin540	Parabacteroides sp000436495	CAG66
Bin464	QALS01 sp003150575	CAG66
Bin475	Roseburia hominis	CAG66
Bin531	Ruminococcus_C sp000433635	CAG66
Bin469	TF01-11 sp001414325	CAG66
Bin505	f__Anaerovoracaceae	CAG66
Bin847	g__Acutalibacter	CAG66
Bin671	Aggregatibacter segnis	CAG67
Bin205	Haemophilus_D parainfluenzae	CAG67
Bin673	Haemophilus_D parainfluenzae	CAG67
Bin902	Haemophilus_D parainfluenzae	CAG67
Bin339	Veillonella parvula_A	CAG67
Bin144	Collinsella sp003436275	CAG68
Bin1087	Collinsella sp003439125	CAG68
Bin92	Collinsella sp003439125	CAG68
Bin243	Collinsella sp003469185	CAG68
Bin1019	Collinsella sp003469205	CAG68
Bin643	Collinsella sp003469205	CAG68
Bin876	Collinsella sp003469205	CAG68
Bin630	Collinsella sp900757595	CAG68
Bin1029	Faecalibacterium prausnitzii_C	CAG69
Bin204	Faecalibacterium prausnitzii_C	CAG69
Bin724	Faecalibacterium prausnitzii_C	CAG69
Bin881	Faecalibacterium prausnitzii_C	CAG69
Bin1043	Faecalibacterium prausnitzii_E	CAG69
Bin425	Faecalibacterium prausnitzii_E	CAG69
Bin718	Faecalibacterium prausnitzii_G	CAG69
Bin767	Faecalibacterium prausnitzii_G	CAG69
Bin769	Faecalibacterium prausnitzii_G	CAG69
Bin1032	Negativibacillus massiliensis	CAG69
Bin246	Negativibacillus massiliensis	CAG69
Bin597	Negativibacillus massiliensis	CAG69
Bin670	Agathobaculum butyriciproducens	CAG70
Bin566	Anaeroglobus micronuciformis	CAG70
Bin1020	CAG-274 sp000432155	CAG70
Bin688	CAG-274 sp000432155	CAG70
Bin750	CAG-274 sp000432155	CAG70
Bin1038	CAG-274 sp900545305	CAG70
Bin145	CAG-274 sp900545305	CAG70
Bin818	Clostridium_AP scindens	CAG70
Bin136	Lachnospira rogosae_A	CAG70
Bin202	Lachnospira rogosae_A	CAG70
Bin757	Lachnospira rogosae_A	CAG70
Bin794	Ruminococcus_E bromii_B	CAG70
Bin511	Agathobaculum butyriciproducens	CAG71
Bin512	Agathobaculum butyriciproducens	CAG71
Bin519	Agathobaculum butyriciproducens	CAG71
Bin524	Agathobaculum butyriciproducens	CAG71
Bin63	Agathobaculum butyriciproducens	CAG71
Bin116	Acetatifactor sp900066565	CAG72
Bin5	Agathobacter sp900543445	CAG72
Bin25	CAG-127 sp900319515	CAG72
Bin554	CAG-127 sp900319515	CAG72
Bin24	CAG-882 sp003486385	CAG72
Bin207	Coprococcus sp900066115	CAG72
Bin26	Coprococcus sp900066115	CAG72
Bin379	TF01-11 sp000436755	CAG72
Bin8	TF01-11 sp003524945	CAG72
Bin459	TF01-11 sp003529475	CAG72
Bin27	UBA11774 sp003507655	CAG72
Bin486	CAG-103 sp000432375	CAG73
Bin1070	Clostridium_Q sp003024715	CAG73
Bin450	Clostridium_Q sp003024715	CAG73
Bin476	Clostridium_Q sp003024715	CAG73
Bin283	Eubacterium_F sp003491505	CAG73
Bin543	Eubacterium_F sp003491505	CAG73
Bin55	Eubacterium_F sp003491505	CAG73
Bin853	Lachnospira sp000436475	CAG73
Bin616	Amedibacterium intestinale	CAG74
Bin1072	Clostridium_AQ innocuum	CAG74
Bin788	Clostridium_AQ innocuum	CAG74
Bin795	Massiliomicrobiota sp002160815	CAG74
Bin646	Schaedlerella glycyrrhizinilytica	CAG74
Bin686	Schaedlerella glycyrrhizinilytica	CAG74
Bin87	Schaedlerella glycyrrhizinilytica	CAG74
Bin990	Acetatifactor sp900066565	CAG75
Bin506	Blautia_A faecis	CAG75
Bin1004	Eubacterium_I ramulus	CAG75
Bin1086	Eubacterium_I ramulus	CAG75
Bin123	Eubacterium_I ramulus	CAG75
Bin1044	KLE1615 sp900066985	CAG75
Bin241	KLE1615 sp900066985	CAG75
Bin444	KLE1615 sp900066985	CAG75
Bin763	KLE1615 sp900066985	CAG75
Bin471	Lachnoclostridium_B sp900066555	CAG75
Bin993	Lachnoclostridium_B sp900066555	CAG75
Bin407	CAG-1031 sp000431215	CAG76
Bin376	CAG-115 sp003531585	CAG76
Bin371	CAG-245 sp000435175	CAG76
Bin408	CAG-269 sp000431335	CAG76
Bin57	Mesosutterella multiformis	CAG76
Bin409	Ruminococcus_C sp000433635	CAG76
Bin446	TF01-11 sp001916135	CAG76
Bin638	Acidaminococcus sp900538365	CAG77
Bin658	Allisonella histaminiformans	CAG77
Bin434	CAG-269 sp900551615	CAG77
Bin654	Collinsella sp003436275	CAG77
Bin636	Duodenibacillus sp003472385	CAG77
Bin389	Eubacterium_R sp000436835	CAG77
Bin424	Megasphaera sp000417505	CAG77
Bin52	Megasphaera sp000417505	CAG77
Bin366	g__Collinsella	CAG77
Bin839	Eubacterium_R sp000434995	CAG78
Bin815	Lachnoclostridium_B sp002160985	CAG78
Bin792	Parabacteroides sp900760525	CAG78
Bin817	g__NM07-P-09	CAG78
Bin851	g__Sellimonas	CAG78
Bin127	51-20 sp001917175	CAG79
Bin373	51-20 sp001917175	CAG79
Bin124	Anaerotignum sp001304995	CAG79
Bin129	Blautia_A sp900549015	CAG79
Bin170	Duodenibacillus sp003472385	CAG79
Bin83	Duodenibacillus sp003472385	CAG79
Bin846	Duodenibacillus sp003472385	CAG79
Bin149	Prevotella stercorea	CAG79
Bin133	UBA9502 sp900538475	CAG79
Bin346	Collinsella sp003465825	CAG80
Bin33	Collinsella sp003469205	CAG80
Bin298	Faecalibacillus faecis	CAG80
Bin659	Ligilactobacillus salivarius	CAG80
Bin1054	Ruminococcus_A faecicola	CAG80
Bin352	Senegalimassilia anaerobia	CAG80
Bin958	UBA1417 sp900549945	CAG80
Bin275	Anaerotignum faecicola	CAG81
Bin481	Anaerotignum faecicola	CAG81
Bin635	Anaerotignum faecicola	CAG81
Bin72	Anaerotignum faecicola	CAG81
Bin94	Anaerotignum faecicola	CAG81
Bin197	AM07-15 sp003477405	CAG82
Bin603	AM51-8 sp003478275	CAG82
Bin166	Acidaminococcus massiliensis	CAG82
Bin912	Acidaminococcus massiliensis	CAG82
Bin264	Acutalibacter sp900543555	CAG82
Bin729	Acutalibacter sp900543555	CAG82
Bin307	Acutalibacter sp900548545	CAG82
Bin442	Adlercreutzia equolifaciens	CAG82
Bin896	Adlercreutzia equolifaciens	CAG82
Bin602	Agathobacter rectalis	CAG82
Bin468	Agathobaculum butyriciproducens	CAG82
Bin473	Agathobaculum butyriciproducens	CAG82
Bin499	Agathobaculum butyriciproducens	CAG82
Bin516	Agathobaculum butyriciproducens	CAG82
Bin587	Agathobaculum butyriciproducens	CAG82
Bin107	Agathobaculum sp003481705	CAG82
Bin158	Agathobaculum sp003481705	CAG82
Bin772	Agathobaculum sp900544475	CAG82
Bin288	Alistipes_A ihumii	CAG82
Bin1024	Allisonella histaminiformans	CAG82
Bin1090	Anaerostipes caccae	CAG82
Bin405	Barnesiella intestinihominis	CAG82
Bin396	Bifidobacterium adolescentis	CAG82
Bin488	Bifidobacterium adolescentis	CAG82
Bin716	Bifidobacterium bifidum	CAG82
Bin556	Blautia sp001304935	CAG82
Bin1036	CAG-103 sp000432375	CAG82
Bin167	CAG-103 sp000432375	CAG82
Bin284	CAG-103 sp000432375	CAG82
Bin102	CAG-103 sp900543625	CAG82
Bin208	CAG-103 sp900543625	CAG82
Bin721	CAG-103 sp900543625	CAG82
Bin250	CAG-110 sp003525905	CAG82
Bin232	CAG-127 sp900319515	CAG82
Bin518	CAG-1427 sp000435475	CAG82
Bin804	CAG-1427 sp000435675	CAG82
Bin253	CAG-177 sp003514385	CAG82
Bin904	CAG-180 sp000432435	CAG82
Bin110	CAG-217 sp000436335	CAG82
Bin758	CAG-217 sp000436335	CAG82
Bin489	CAG-269 sp003525075	CAG82
Bin845	CAG-274 sp900545305	CAG82
Bin260	CAG-303 sp000437755	CAG82
Bin1085	CAG-317 sp000433215	CAG82
Bin607	CAG-317 sp000433535	CAG82
Bin707	CAG-521 sp000437635	CAG82
Bin306	CAG-83 sp003539495	CAG82
Bin996	CAG-882 sp900545175	CAG82
Bin641	Clostridium saudiense	CAG82
Bin502	Clostridium sp000435835	CAG82
Bin203	Clostridium sp900766315	CAG82
Bin856	Clostridium_P perfringens	CAG82
Bin860	Clostridium_P perfringens	CAG82
Bin917	Clostridium_P perfringens	CAG82
Bin926	Clostridium_P perfringens	CAG82
Bin331	Collinsella intestinalis	CAG82
Bin939	Collinsella intestinalis	CAG82
Bin20	Collinsella sp003465825	CAG82
Bin568	Collinsella sp003469185	CAG82
Bin742	Collinsella sp003469205	CAG82
Bin971	Collinsella sp003469205	CAG82
Bin56	Collinsella sp003471585	CAG82
Bin841	Coprobacillus cateniformis	CAG82
Bin403	Coprococcus eutactus_A	CAG82
Bin526	Coprococcus_A catus	CAG82
Bin802	Coprococcus_A catus	CAG82
Bin436	Dysosmobacter sp900544615	CAG82
Bin60	Dysosmobacter sp900544615	CAG82
Bin1089	Enterocloster bolteae	CAG82
Bin690	Enterocloster bolteae	CAG82
Bin823	Enterococcus_B faecium	CAG82
Bin609	Enterococcus_B lactis	CAG82
Bin557	Erysipelatoclostridium ramosum	CAG82
Bin943	Eubacterium callanderi	CAG82
Bin391	Eubacterium_F sp003491505	CAG82
Bin838	Eubacterium_G sp000435815	CAG82
Bin887	Eubacterium_R sp000434995	CAG82
Bin37	Eubacterium_R sp900539775	CAG82
Bin748	Faecalibacterium prausnitzii_G	CAG82
Bin100	Fournierella massiliensis	CAG82
Bin85	Fusobacterium_A mortiferum	CAG82
Bin854	Fusobacterium_A mortiferum	CAG82
Bin138	Fusobacterium_A ulcerans	CAG82
Bin683	Fusobacterium_A ulcerans_A	CAG82
Bin412	Holdemanella sp002299315	CAG82
Bin420	Intestinibacter bartlettii	CAG82
Bin642	Intestinibacter bartlettii	CAG82
Bin59	KLE1615 sp900066985	CAG82
Bin1076	Lachnospira rogosae_A	CAG82
Bin985	Lachnospira rogosae_A	CAG82
Bin674	Lachnospira sp000436475	CAG82
Bin368	Lachnospira sp000436535	CAG82
Bin1065	Lachnospira sp000437735	CAG82
Bin265	Lachnospira sp000437735	CAG82
Bin437	Lachnospira sp000437735	CAG82
Bin466	Lachnospira sp000437735	CAG82
Bin61	Lachnospira sp000437735	CAG82
Bin785	Lachnospira sp000437735	CAG82
Bin998	Lachnospira sp000437735	CAG82
Bin344	Lachnospira sp900545725	CAG82
Bin956	Limosilactobacillus mucosae	CAG82
Bin1008	Longicatena caecimuris	CAG82
Bin677	Mediterraneibacter torques	CAG82
Bin714	Megamonas funiformis	CAG82
Bin965	Megamonas funiformis	CAG82
Bin137	Negativibacillus sp000435195	CAG82
Bin186	Negativibacillus sp000435195	CAG82
Bin978	OF09-33XD sp003481995	CAG82
Bin184	Phascolarctobacterium faecium	CAG82
Bin355	Phascolarctobacterium faecium	CAG82
Bin859	Phascolarctobacterium_A succinatutens	CAG82
Bin564	Prevotella copri	CAG82
Bin913	Prevotella copri	CAG82
Bin240	Prevotella sp900557255	CAG82
Bin759	RUG115 sp900066395	CAG82
Bin237	Roseburia hominis	CAG82
Bin377	Roseburia hominis	CAG82
Bin632	Roseburia hominis	CAG82
Bin879	Roseburia hominis	CAG82
Bin319	Ruminiclostridium_E siraeum	CAG82
Bin73	Ruminococcus_C callidus	CAG82
Bin201	Ruminococcus_C sp000433635	CAG82
Bin495	Ruminococcus_C sp000980705	CAG82
Bin183	Ruminococcus_D bicirculans	CAG82
Bin297	Ruminococcus_D bicirculans	CAG82
Bin1063	Ruminococcus_E bromii_B	CAG82
Bin11	Ruminococcus_E bromii_B	CAG82
Bin426	Ruminococcus_E bromii_B	CAG82
Bin747	Ruminococcus_E bromii_B	CAG82
Bin888	Ruminococcus_E bromii_B	CAG82
Bin105	Ruminococcus_E sp003526955	CAG82
Bin177	Ruminococcus_E sp003526955	CAG82
Bin305	SFEL01 sp004557245	CAG82
Bin577	Sellimonas intestinalis	CAG82
Bin676	Slackia_A sp900555495	CAG82
Bin637	Streptococcus infantarius	CAG82
Bin349	Streptococcus pasteurianus	CAG82
Bin398	TF01-11 sp003529475	CAG82
Bin383	Turicibacter sp001543345	CAG82
Bin872	Turicibacter sp001543345	CAG82
Bin228	UBA11524 sp000437595	CAG82
Bin294	UBA11524 sp000437595	CAG82
Bin395	UBA11524 sp000437595	CAG82
Bin7	UBA11524 sp000437595	CAG82
Bin238	UBA11774 sp003507655	CAG82
Bin236	UBA1191 sp900066305	CAG82
Bin819	UBA1191 sp900545775	CAG82
Bin974	UMGS1071 sp900541905	CAG82
Bin572	UMGS1071 sp900542375	CAG82
Bin870	g__Sutterella	CAG82

## Sheet: S9
Table S9 Genomes taxonomic assignment by GTDB-TK and clustering results in the T2D group
Bin ID	GTDBTK	CAGs
Bin182	Bacteroides fragilis	CAG1
Bin101	Bacteroides uniformis	CAG1
Bin907	Bacteroides uniformis	CAG1
Bin959	Bacteroides uniformis	CAG1
Bin103	Bacteroides xylanisolvens	CAG1
Bin206	Prevotellamassilia timonensis	CAG1
Bin873	g__Phocaeicola	CAG1
Bin141	Bacteroides caccae	CAG2
Bin85	Fusobacterium_A mortiferum	CAG2
Bin555	Fusobacterium_A ulcerans	CAG2
Bin551	Phocaeicola coprophilus	CAG2
Bin258	Phocaeicola dorei	CAG2
Bin936	Phocaeicola massiliensis	CAG2
Bin855	Phocaeicola sp900554435	CAG2
Bin147	Phocaeicola vulgatus	CAG2
Bin751	Phocaeicola vulgatus	CAG2
Bin70	Streptococcus salivarius	CAG2
Bin886	Bacteroides sp900066265	CAG3
Bin340	Bacteroides stercoris	CAG3
Bin440	Bacteroides stercoris	CAG3
Bin562	Bacteroides stercoris	CAG3
Bin787	Bacteroides stercoris	CAG3
Bin960	Bacteroides stercoris	CAG3
Bin765	Bacteroides uniformis	CAG3
Bin811	Bacteroides uniformis	CAG3
Bin256	Barnesiella intestinihominis	CAG3
Bin454	Barnesiella intestinihominis	CAG3
Bin12	Paraprevotella sp003477995	CAG3
Bin974	UMGS1071 sp900541905	CAG3
Bin291	Bacteroides eggerthii	CAG4
Bin544	Bacteroides faecis	CAG4
Bin723	Bacteroides stercoris	CAG4
Bin1067	Bacteroides uniformis	CAG4
Bin1097	Bacteroides uniformis	CAG4
Bin484	Bacteroides uniformis	CAG4
Bin705	Bacteroides uniformis	CAG4
Bin153	Parabacteroides distasonis	CAG4
Bin135	Paraprevotella clara	CAG4
Bin330	Paraprevotella clara	CAG4
Bin39	g__Bacteroides	CAG4
Bin640	Bacteroides ovatus	CAG5
Bin813	Bacteroides ovatus	CAG5
Bin977	Bacteroides ovatus	CAG5
Bin689	Bacteroides xylanisolvens	CAG5
Bin809	Bacteroides xylanisolvens	CAG5
Bin329	Bacteroides finegoldii	CAG6
Bin601	Bacteroides uniformis	CAG6
Bin503	Paraprevotella clara	CAG6
Bin77	Paraprevotella clara	CAG6
Bin421	Phocaeicola plebeius	CAG6
Bin574	Bacteroides finegoldii	CAG7
Bin309	Bacteroides uniformis	CAG7
Bin672	Bacteroides uniformis	CAG7
Bin456	Coprobacter fastidiosus	CAG7
Bin1088	Parabacteroides distasonis	CAG7
Bin1051	Phocaeicola sp002493165	CAG7
Bin1062	Blautia_A faecis	CAG8
Bin157	Blautia_A faecis	CAG8
Bin194	Blautia_A faecis	CAG8
Bin665	Blautia_A faecis	CAG8
Bin706	Blautia_A faecis	CAG8
Bin71	Blautia_A faecis	CAG8
Bin771	Blautia_A faecis	CAG8
Bin908	Blautia_A faecis	CAG8
Bin1003	Blautia_A massiliensis	CAG8
Bin259	Blautia_A massiliensis	CAG8
Bin125	Blautia_A obeum	CAG8
Bin619	Blautia_A obeum	CAG8
Bin86	Blautia_A obeum	CAG8
Bin626	Anaerobutyricum hallii	CAG9
Bin96	Anaerobutyricum hallii	CAG9
Bin1039	Anaerobutyricum soehngenii	CAG9
Bin277	Anaerobutyricum soehngenii	CAG9
Bin984	Anaerobutyricum soehngenii	CAG9
Bin161	Anaerobutyricum hallii	CAG10
Bin703	Anaerobutyricum hallii	CAG10
Bin521	Blautia_A massiliensis	CAG10
Bin1082	Blautia_A sp003480185	CAG10
Bin117	Blautia_A sp003480185	CAG10
Bin299	Blautia_A wexlerae	CAG10
Bin369	Blautia_A wexlerae	CAG10
Bin492	Blautia_A wexlerae	CAG10
Bin727	Blautia_A wexlerae	CAG10
Bin336	Fusicatenibacter saccharivorans	CAG10
Bin755	Agathobaculum butyriciproducens	CAG11
Bin1028	Blautia stercoris	CAG11
Bin4	Blautia stercoris	CAG11
Bin443	Blautia_A faecis	CAG11
Bin506	Blautia_A faecis	CAG11
Bin760	Blautia_A faecis	CAG11
Bin717	Blautia_A massiliensis	CAG11
Bin486	CAG-103 sp000432375	CAG11
Bin1004	Eubacterium_I ramulus	CAG11
Bin1086	Eubacterium_I ramulus	CAG11
Bin123	Eubacterium_I ramulus	CAG11
Bin438	Roseburia sp900552665	CAG11
Bin831	Blautia_A faecis	CAG12
Bin465	Blautia_A massiliensis	CAG12
Bin527	Blautia_A massiliensis	CAG12
Bin691	Blautia_A massiliensis	CAG12
Bin899	Blautia_A massiliensis	CAG12
Bin580	Blautia_A sp003474435	CAG12
Bin903	Blautia_A sp003480185	CAG12
Bin915	Blautia_A sp003480185	CAG12
Bin621	Blautia_A wexlerae	CAG12
Bin1049	Agathobacter faecis	CAG13
Bin385	Blautia_A massiliensis	CAG13
Bin88	Blautia_A massiliensis	CAG13
Bin1066	Blautia_A wexlerae	CAG13
Bin109	Blautia_A wexlerae	CAG13
Bin585	Blautia_A wexlerae	CAG13
Bin793	Blautia_A wexlerae	CAG13
Bin178	Blautia_A wexlerae_A	CAG13
Bin535	Dorea formicigenerans	CAG13
Bin90	Dorea formicigenerans	CAG13
Bin136	Lachnospira rogosae_A	CAG13
Bin935	Roseburia hominis	CAG13
Bin328	Blautia_A sp003480185	CAG14
Bin1006	Blautia_A wexlerae	CAG14
Bin162	Blautia_A wexlerae	CAG14
Bin358	Blautia_A wexlerae	CAG14
Bin95	Blautia_A wexlerae	CAG14
Bin981	Blautia_A wexlerae	CAG14
Bin21	Blautia_A wexlerae_A	CAG14
Bin1085	CAG-317 sp000433215	CAG14
Bin335	Anaerobutyricum hallii	CAG15
Bin142	Blautia hansenii	CAG15
Bin598	Blautia hansenii	CAG15
Bin803	Blautia stercoris	CAG15
Bin827	Blautia_A wexlerae	CAG15
Bin217	Dorea formicigenerans	CAG15
Bin351	Dorea formicigenerans	CAG15
Bin753	Dorea formicigenerans	CAG15
Bin897	Dorea formicigenerans	CAG15
Bin948	Faecalimonas umbilicata	CAG15
Bin99	Mediterraneibacter lactaris	CAG15
Bin812	Roseburia inulinivorans	CAG15
Bin624	Ruminococcus_B gnavus	CAG15
Bin1072	Clostridium_AQ innocuum	CAG16
Bin788	Clostridium_AQ innocuum	CAG16
Bin286	Clostridium_AQ sp003481775	CAG16
Bin950	Clostridium_Q symbiosum	CAG16
Bin290	Eisenbergiella massiliensis	CAG16
Bin710	Hungatella effluvii	CAG16
Bin840	Hungatella effluvii	CAG16
Bin942	Intestinimonas butyriciproducens	CAG16
Bin737	Lawsonibacter sp900066825	CAG16
Bin97	Lawsonibacter sp900066825	CAG16
Bin816	Agathobaculum sp900291975	CAG17
Bin513	Alistipes_A indistinctus	CAG17
Bin820	BX12 sp014333425	CAG17
Bin964	BX12 sp014333425	CAG17
Bin945	Bittarella massiliensis	CAG17
Bin193	CAG-110 sp000434635	CAG17
Bin302	CAG-110 sp000435995	CAG17
Bin257	CAG-83 sp000431575	CAG17
Bin485	CAG-83 sp000431575	CAG17
Bin732	CAG-83 sp000431575	CAG17
Bin880	CAG-83 sp000431575	CAG17
Bin316	CAG-83 sp000435555	CAG17
Bin1035	Dysosmobacter sp001916835	CAG17
Bin791	Dysosmobacter welbionis	CAG17
Bin318	ER4 sp900317525	CAG17
Bin575	Flavonifractor plautii	CAG17
Bin796	Flavonifractor plautii	CAG17
Bin961	Flavonifractor plautii	CAG17
Bin487	HGM13006 sp900757695	CAG17
Bin953	Hungatella effluvii	CAG17
Bin702	Lawsonibacter asaccharolyticus	CAG17
Bin600	Lawsonibacter sp000177015	CAG17
Bin978	OF09-33XD sp003481995	CAG17
Bin937	Phocea massiliensis	CAG17
Bin715	Ruthenibacterium lactatiformans	CAG17
Bin542	g__Dysosmobacter	CAG17
Bin951	Enterocloster aldenensis	CAG18
Bin797	Enterocloster bolteae	CAG18
Bin808	Enterocloster bolteae	CAG18
Bin938	Enterocloster citroniae	CAG18
Bin301	Evtepia gabavorous	CAG18
Bin634	Bilophila wadsworthia	CAG19
Bin684	Bilophila wadsworthia	CAG19
Bin754	Bilophila wadsworthia	CAG19
Bin1089	Enterocloster bolteae	CAG19
Bin596	Enterocloster bolteae	CAG19
Bin690	Enterocloster bolteae	CAG19
Bin784	Enterocloster bolteae	CAG19
Bin800	Enterocloster bolteae	CAG19
Bin810	Enterocloster bolteae	CAG19
Bin814	Enterocloster bolteae	CAG19
Bin822	Enterocloster bolteae	CAG19
Bin947	Enterocloster bolteae	CAG19
Bin1071	Enterocloster clostridioformis	CAG19
Bin941	Alistipes finegoldii	CAG20
Bin18	Alistipes putredinis	CAG20
Bin909	Alistipes putredinis	CAG20
Bin980	Bacteroides salyersiae	CAG20
Bin3	Barnesiella intestinihominis	CAG20
Bin479	Butyricimonas faecihominis	CAG20
Bin594	Butyricimonas sp003479425	CAG20
Bin22	Butyricimonas virosa	CAG20
Bin342	Butyricimonas virosa	CAG20
Bin726	Butyricimonas virosa	CAG20
Bin946	Butyricimonas virosa	CAG20
Bin599	Odoribacter splanchnicus	CAG20
Bin1079	Alistipes onderdonkii	CAG21
Bin341	Alistipes onderdonkii	CAG21
Bin741	Alistipes onderdonkii	CAG21
Bin837	Alistipes onderdonkii	CAG21
Bin843	Alistipes shahii	CAG21
Bin392	Alistipes sp000434235	CAG21
Bin287	Bacteroides uniformis	CAG21
Bin413	Bacteroides uniformis	CAG21
Bin218	Barnesiella intestinihominis	CAG21
Bin364	Barnesiella intestinihominis	CAG21
Bin605	Parabacteroides goldsteinii	CAG21
Bin545	Escherichia coli	CAG22
Bin930	Escherichia coli	CAG22
Bin1011	Escherichia coli_D	CAG22
Bin285	Escherichia coli_D	CAG22
Bin359	Escherichia coli_D	CAG22
Bin584	Escherichia coli_D	CAG22
Bin608	Escherichia coli_D	CAG22
Bin633	Escherichia coli_D	CAG22
Bin801	Escherichia coli_D	CAG22
Bin900	Escherichia coli_D	CAG22
Bin523	Escherichia dysenteriae	CAG22
Bin1084	Escherichia flexneri	CAG22
Bin620	Escherichia flexneri	CAG22
Bin722	Escherichia flexneri	CAG22
Bin538	Enterobacter roggenkampii	CAG23
Bin353	Escherichia coli	CAG23
Bin560	Escherichia coli	CAG23
Bin1027	Escherichia coli_D	CAG23
Bin150	Escherichia coli_D	CAG23
Bin1080	Escherichia flexneri	CAG23
Bin1093	Escherichia flexneri	CAG23
Bin402	Escherichia flexneri	CAG23
Bin768	Kluyvera georgiana_A	CAG23
Bin417	Faecalibacterium prausnitzii_D	CAG24
Bin1094	Fusicatenibacter saccharivorans	CAG24
Bin180	Fusicatenibacter saccharivorans	CAG24
Bin242	Fusicatenibacter saccharivorans	CAG24
Bin274	Fusicatenibacter saccharivorans	CAG24
Bin321	Fusicatenibacter saccharivorans	CAG24
Bin411	Fusicatenibacter saccharivorans	CAG24
Bin452	Fusicatenibacter saccharivorans	CAG24
Bin629	Fusicatenibacter saccharivorans	CAG24
Bin693	Fusicatenibacter saccharivorans	CAG24
Bin775	Fusicatenibacter saccharivorans	CAG24
Bin790	Fusicatenibacter saccharivorans	CAG24
Bin81	Fusicatenibacter saccharivorans	CAG24
Bin863	Fusicatenibacter saccharivorans	CAG24
Bin995	Fusicatenibacter saccharivorans	CAG24
Bin509	Agathobaculum butyriciproducens	CAG25
Bin106	Gemmiger qucibialis	CAG25
Bin1074	Gemmiger qucibialis	CAG25
Bin176	Gemmiger qucibialis	CAG25
Bin313	Gemmiger qucibialis	CAG25
Bin47	Gemmiger qucibialis	CAG25
Bin725	Gemmiger qucibialis	CAG25
Bin375	Faecalibacterium prausnitzii_D	CAG26
Bin406	Faecalibacterium prausnitzii_D	CAG26
Bin393	Faecalibacterium sp900539945	CAG26
Bin400	Faecalibacterium sp900539945	CAG26
Bin211	Gemmiger qucibialis	CAG26
Bin433	Gemmiger qucibialis	CAG26
Bin388	UBA1417 sp003531055	CAG26
Bin583	Faecalibacterium prausnitzii_A	CAG27
Bin333	Faecalibacterium prausnitzii_D	CAG27
Bin582	Faecalibacterium prausnitzii_D	CAG27
Bin1034	Faecalibacterium prausnitzii_G	CAG27
Bin332	Faecalibacterium prausnitzii_G	CAG27
Bin592	Faecalibacterium prausnitzii_G	CAG27
Bin93	Faecalibacterium prausnitzii_G	CAG27
Bin2	Agathobacter faecis	CAG28
Bin37	Eubacterium_R sp900539775	CAG28
Bin470	Faecalibacterium prausnitzii	CAG28
Bin752	Faecalibacterium prausnitzii	CAG28
Bin724	Faecalibacterium prausnitzii_C	CAG28
Bin766	Faecalibacterium prausnitzii_D	CAG28
Bin68	Faecalibacterium prausnitzii_E	CAG28
Bin19	Faecalibacterium prausnitzii_G	CAG28
Bin882	Faecalibacterium prausnitzii_G	CAG28
Bin46	Faecalibacterium sp900539945	CAG28
Bin528	Faecalibacterium sp900539945	CAG28
Bin649	Faecalibacterium sp900539945	CAG28
Bin906	Faecalibacterium sp900539945	CAG28
Bin1083	Faecalibacterium prausnitzii_D	CAG29
Bin280	Faecalibacterium prausnitzii_D	CAG29
Bin386	Faecalibacterium prausnitzii_D	CAG29
Bin390	Faecalibacterium prausnitzii_D	CAG29
Bin410	Faecalibacterium prausnitzii_D	CAG29
Bin460	Faecalibacterium prausnitzii_D	CAG29
Bin65	Faecalibacterium prausnitzii_D	CAG29
Bin1081	Faecalibacterium prausnitzii_G	CAG29
Bin154	Faecalibacterium prausnitzii_G	CAG29
Bin767	Faecalibacterium prausnitzii_G	CAG29
Bin1002	Faecalibacterium prausnitzii	CAG30
Bin172	Faecalibacterium prausnitzii	CAG30
Bin922	Faecalibacterium prausnitzii	CAG30
Bin1029	Faecalibacterium prausnitzii_C	CAG30
Bin204	Faecalibacterium prausnitzii_C	CAG30
Bin118	Faecalibacterium prausnitzii_D	CAG30
Bin664	Faecalibacterium prausnitzii_G	CAG30
Bin764	Faecalibacterium prausnitzii_G	CAG30
Bin825	Faecalibacterium prausnitzii_G	CAG30
Bin1021	Faecalibacterium sp900539945	CAG30
Bin1056	Faecalibacterium sp900539945	CAG30
Bin289	Faecalibacterium prausnitzii	CAG31
Bin281	Faecalibacterium prausnitzii_C	CAG31
Bin493	Faecalibacterium prausnitzii_E	CAG31
Bin269	Faecalibacterium prausnitzii_G	CAG31
Bin324	Faecalibacterium prausnitzii_G	CAG31
Bin515	Faecalibacterium prausnitzii_G	CAG31
Bin769	Faecalibacterium prausnitzii_G	CAG31
Bin927	Faecalibacterium prausnitzii_G	CAG31
Bin1064	Faecalibacterium prausnitzii_I	CAG31
Bin132	Faecalibacterium sp900540455	CAG31
Bin850	Faecalibacterium sp900765105	CAG31
Bin569	Lachnospira eligens_A	CAG31
Bin246	Negativibacillus massiliensis	CAG31
Bin326	Bifidobacterium adolescentis	CAG32
Bin1015	Bifidobacterium longum	CAG32
Bin245	Bifidobacterium longum	CAG32
Bin704	Bifidobacterium longum	CAG32
Bin1091	Bifidobacterium pseudocatenulatum	CAG32
Bin156	Bifidobacterium pseudocatenulatum	CAG32
Bin320	Bifidobacterium pseudocatenulatum	CAG32
Bin414	Bifidobacterium pseudocatenulatum	CAG32
Bin514	Bifidobacterium pseudocatenulatum	CAG32
Bin631	Bifidobacterium pseudocatenulatum	CAG32
Bin680	Bifidobacterium pseudocatenulatum	CAG32
Bin720	Bifidobacterium pseudocatenulatum	CAG32
Bin82	Bifidobacterium pseudocatenulatum	CAG32
Bin901	Bifidobacterium pseudocatenulatum	CAG32
Bin954	Bifidobacterium pseudocatenulatum	CAG32
Bin432	g__Bifidobacterium	CAG32
Bin113	Anaerostipes hadrus	CAG33
Bin168	Anaerostipes hadrus	CAG33
Bin188	Anaerostipes hadrus	CAG33
Bin270	Anaerostipes hadrus	CAG33
Bin41	Anaerostipes hadrus	CAG33
Bin441	Anaerostipes hadrus	CAG33
Bin510	Anaerostipes hadrus	CAG33
Bin571	Anaerostipes hadrus	CAG33
Bin655	Anaerostipes hadrus	CAG33
Bin776	Anaerostipes hadrus	CAG33
Bin983	Anaerostipes hadrus	CAG33
Bin1018	Mediterraneibacter faecis	CAG34
Bin128	Mediterraneibacter faecis	CAG34
Bin196	Mediterraneibacter faecis	CAG34
Bin374	Mediterraneibacter faecis	CAG34
Bin416	Mediterraneibacter faecis	CAG34
Bin445	Mediterraneibacter faecis	CAG34
Bin553	Mediterraneibacter faecis	CAG34
Bin590	Mediterraneibacter faecis	CAG34
Bin622	Mediterraneibacter faecis	CAG34
Bin694	Mediterraneibacter faecis	CAG34
Bin778	Mediterraneibacter faecis	CAG34
Bin272	Agathobacter faecis	CAG35
Bin1025	Roseburia inulinivorans	CAG35
Bin334	Roseburia inulinivorans	CAG35
Bin579	Roseburia inulinivorans	CAG35
Bin861	Roseburia inulinivorans	CAG35
Bin1012	Roseburia sp900552665	CAG35
Bin1060	Roseburia sp900552665	CAG35
Bin1098	Roseburia sp900552665	CAG35
Bin276	Roseburia sp900552665	CAG35
Bin370	Roseburia sp900552665	CAG35
Bin457	Roseburia sp900552665	CAG35
Bin477	Roseburia sp900552665	CAG35
Bin595	Roseburia sp900552665	CAG35
Bin650	Limosilactobacillus mucosae	CAG36
Bin234	Streptococcus parasanguinis_B	CAG36
Bin1096	Streptococcus salivarius	CAG36
Bin347	Streptococcus salivarius	CAG36
Bin663	Streptococcus salivarius	CAG36
Bin666	Streptococcus salivarius	CAG36
Bin844	Streptococcus salivarius	CAG36
Bin982	Streptococcus salivarius	CAG36
Bin866	Streptococcus vestibularis	CAG36
Bin31	Streptococcus salivarius	CAG37
Bin423	Streptococcus salivarius	CAG37
Bin494	Streptococcus salivarius	CAG37
Bin648	Streptococcus salivarius	CAG37
Bin651	Streptococcus salivarius	CAG37
Bin66	Streptococcus salivarius	CAG37
Bin1077	Gemmiger formicilis	CAG38
Bin278	Gemmiger formicilis	CAG38
Bin397	Gemmiger formicilis	CAG38
Bin458	Gemmiger formicilis	CAG38
Bin719	Gemmiger formicilis	CAG38
Bin834	Gemmiger formicilis	CAG38
Bin914	Gemmiger formicilis	CAG38
Bin992	Gemmiger formicilis	CAG38
Bin1000	Parabacteroides distasonis	CAG39
Bin394	Paraprevotella sp003477995	CAG39
Bin152	Phocaeicola coprocola	CAG39
Bin561	Phocaeicola coprocola	CAG39
Bin490	Phocaeicola plebeius	CAG39
Bin567	Phocaeicola plebeius_A	CAG39
Bin623	Phocaeicola plebeius_A	CAG39
Bin74	Phocaeicola plebeius_A	CAG39
Bin762	Phocaeicola plebeius_A	CAG39
Bin824	Phocaeicola plebeius_A	CAG39
Bin586	Prevotella hominis	CAG39
Bin1048	Parabacteroides distasonis	CAG40
Bin115	Parabacteroides distasonis	CAG40
Bin337	Parabacteroides distasonis	CAG40
Bin48	Parabacteroides distasonis	CAG40
Bin679	Parabacteroides distasonis	CAG40
Bin779	Parabacteroides distasonis	CAG40
Bin871	Parabacteroides distasonis	CAG40
Bin323	UBA7173 sp900545955	CAG40
Bin836	Bacteroides uniformis	CAG41
Bin214	Parabacteroides distasonis	CAG41
Bin563	Parabacteroides distasonis	CAG41
Bin972	Parabacteroides johnsonii	CAG41
Bin362	Parabacteroides merdae	CAG41
Bin773	Parabacteroides merdae	CAG41
Bin363	g__Eubacterium_G	CAG41
Bin343	Agathobacter faecis	CAG42
Bin1070	Clostridium_Q sp003024715	CAG42
Bin230	Clostridium_Q sp003024715	CAG42
Bin40	Clostridium_Q sp003024715	CAG42
Bin476	Clostridium_Q sp003024715	CAG42
Bin868	Clostridium_Q sp003024715	CAG42
Bin999	Clostridium_Q sp003024715	CAG42
Bin614	Enterocloster sp900541315	CAG42
Bin799	Enterocloster sp900541315	CAG42
Bin108	Faecalibacillus intestinalis	CAG43
Bin155	Faecalibacillus intestinalis	CAG43
Bin220	Faecalibacillus intestinalis	CAG43
Bin354	Faecalibacillus intestinalis	CAG43
Bin69	Faecalibacillus intestinalis	CAG43
Bin731	Faecalibacillus intestinalis	CAG43
Bin869	Faecalibacillus intestinalis	CAG43
Bin1075	Anaerobutyricum hallii	CAG44
Bin934	Blautia hansenii	CAG44
Bin98	Blautia hansenii	CAG44
Bin547	Dorea_A longicatena_B	CAG44
Bin361	Eubacterium_I ramulus_A	CAG44
Bin675	Ruminococcus_B gnavus	CAG44
Bin84	Ruminococcus_B gnavus	CAG44
Bin933	Ruminococcus_B gnavus	CAG44
Bin653	Anaerobutyricum hallii	CAG45
Bin1005	Dorea formicigenerans	CAG45
Bin151	Dorea formicigenerans	CAG45
Bin163	Dorea_A longicatena_B	CAG45
Bin591	Dorea_A longicatena_B	CAG45
Bin89	Dorea_A longicatena_B	CAG45
Bin55	Eubacterium_F sp003491505	CAG45
Bin471	Lachnoclostridium_B sp900066555	CAG45
Bin657	UMGS1375 sp900066615	CAG45
Bin558	Blautia_A caecimuris	CAG46
Bin692	Blautia_A caecimuris	CAG46
Bin697	Blautia_A caecimuris	CAG46
Bin360	Blautia_A faecis	CAG46
Bin688	CAG-274 sp000432155	CAG46
Bin668	Enterocloster sp001517625	CAG46
Bin616	Amedibacterium intestinale	CAG47
Bin139	Clostridium_Q sp000435655	CAG47
Bin874	Clostridium_Q sp000435655	CAG47
Bin79	Enterocloster sp000431375	CAG47
Bin714	Megamonas funiformis	CAG47
Bin965	Megamonas funiformis	CAG47
Bin133	UBA9502 sp900538475	CAG47
Bin615	Schaedlerella glycyrrhizinilytica	CAG48
Bin639	Schaedlerella glycyrrhizinilytica	CAG48
Bin646	Schaedlerella glycyrrhizinilytica	CAG48
Bin686	Schaedlerella glycyrrhizinilytica	CAG48
Bin87	Schaedlerella glycyrrhizinilytica	CAG48
Bin573	Allisonella pneumosintes	CAG49
Bin979	Bacteroides clarus	CAG49
Bin325	Bacteroides thetaiotaomicron	CAG49
Bin743	Bacteroides thetaiotaomicron	CAG49
Bin365	Blautia sp900541955	CAG49
Bin802	Coprococcus_A catus	CAG49
Bin557	Erysipelatoclostridium ramosum	CAG49
Bin988	Faecalimonas phoceensis	CAG49
Bin677	Mediterraneibacter torques	CAG49
Bin572	UMGS1071 sp900542375	CAG49
Bin709	g__Faecalimonas	CAG49
Bin976	Enterobacter cloacae	CAG50
Bin431	Enterobacter cloacae_M	CAG50
Bin1045	Enterobacter hormaechei_A	CAG50
Bin1092	Enterobacter hormaechei_A	CAG50
Bin327	Enterobacter roggenkampii	CAG50
Bin891	Enterobacter roggenkampii	CAG50
Bin669	Klebsiella pneumoniae	CAG50
Bin798	Klebsiella quasipneumoniae	CAG50
Bin830	Klebsiella variicola	CAG50
Bin652	Plesiomonas shigelloides	CAG50
Bin216	g__CACZQA01	CAG50
Bin121	Parasutterella excrementihominis	CAG51
Bin13	Parasutterella excrementihominis	CAG51
Bin578	Parasutterella excrementihominis	CAG51
Bin500	Parasutterella sp000980495	CAG51
Bin712	Parasutterella sp000980495	CAG51
Bin970	Parasutterella sp000980495	CAG51
Bin986	Parasutterella sp000980495	CAG51
Bin667	Agathobacter faecis	CAG52
Bin770	Clostridium_Q sp003024715	CAG52
Bin943	Eubacterium callanderi	CAG52
Bin219	Holdemanella biformis	CAG52
Bin1044	KLE1615 sp900066985	CAG52
Bin114	Roseburia hominis	CAG52
Bin350	Agathobacter faecis	CAG53
Bin181	Agathobacter rectalis	CAG53
Bin602	Agathobacter rectalis	CAG53
Bin225	Clostridium_Q sp003024715	CAG53
Bin282	Faecalibacterium sp900539945	CAG53
Bin449	Agathobacter rectalis	CAG54
Bin453	Agathobacter rectalis	CAG54
Bin54	Agathobacter rectalis	CAG54
Bin744	Agathobacter rectalis	CAG54
Bin260	CAG-303 sp000437755	CAG54
Bin76	Ruminococcus_A sp003011855	CAG54
Bin210	Clostridium_A leptum	CAG55
Bin777	Clostridium_A leptum	CAG55
Bin905	Clostridium_A leptum	CAG55
Bin588	Firm-11 sp900548145	CAG55
Bin975	Massilimaliae massiliensis	CAG55
Bin782	UMGS1975 sp900546685	CAG55
Bin1046	CAG-41 sp900066215	CAG56
Bin1052	CAG-41 sp900066215	CAG56
Bin130	CAG-41 sp900066215	CAG56
Bin279	CAG-41 sp900066215	CAG56
Bin382	CAG-41 sp900066215	CAG56
Bin656	CAG-41 sp900066215	CAG56
Bin746	CAG-41 sp900066215	CAG56
Bin892	CAG-41 sp900066215	CAG56
Bin991	CAG-41 sp900066215	CAG56
Bin348	Weissella cibaria	CAG57
Bin1014	Weissella confusa	CAG57
Bin1022	Weissella confusa	CAG57
Bin174	Weissella confusa	CAG57
Bin898	Weissella confusa	CAG57
Bin957	Weissella confusa	CAG57
Bin1047	Roseburia hominis	CAG58
Bin237	Roseburia hominis	CAG58
Bin377	Roseburia hominis	CAG58
Bin632	Roseburia hominis	CAG58
Bin734	Roseburia hominis	CAG58
Bin879	Roseburia hominis	CAG58
Bin169	Acetatifactor sp900066365	CAG59
Bin229	Acetatifactor sp900066365	CAG59
Bin537	Acetatifactor sp900066365	CAG59
Bin916	Acetatifactor sp900066365	CAG59
Bin116	Acetatifactor sp900066565	CAG59
Bin244	Acetatifactor sp900066565	CAG59
Bin498	Acetatifactor sp900066565	CAG59
Bin644	Acetatifactor sp900066565	CAG59
Bin890	Acetatifactor sp900066565	CAG59
Bin990	Acetatifactor sp900066565	CAG59
Bin447	Desulfovibrio sp900319575	CAG60
Bin391	Eubacterium_F sp003491505	CAG60
Bin389	Eubacterium_R sp000436835	CAG60
Bin412	Holdemanella sp002299315	CAG60
Bin367	UMGS1375 sp900066615	CAG60
Bin366	g__Collinsella	CAG60
Bin407	CAG-1031 sp000431215	CAG61
Bin376	CAG-115 sp003531585	CAG61
Bin371	CAG-245 sp000435175	CAG61
Bin408	CAG-269 sp000431335	CAG61
Bin403	Coprococcus eutactus_A	CAG61
Bin430	Ruminococcus_D bicirculans	CAG61
Bin446	TF01-11 sp001916135	CAG61
Bin395	UBA11524 sp000437595	CAG61
Bin1009	Agathobaculum butyriciproducens	CAG62
Bin1023	Agathobaculum butyriciproducens	CAG62
Bin134	Agathobaculum butyriciproducens	CAG62
Bin224	Agathobaculum butyriciproducens	CAG62
Bin263	Agathobaculum butyriciproducens	CAG62
Bin345	Agathobaculum butyriciproducens	CAG62
Bin427	Agathobaculum butyriciproducens	CAG62
Bin670	Agathobaculum butyriciproducens	CAG62
Bin857	Agathobaculum butyriciproducens	CAG62
Bin928	Agathobaculum butyriciproducens	CAG62
Bin271	CAG-81 sp900066535	CAG63
Bin606	CAG-81 sp900066535	CAG63
Bin645	CAG-81 sp900066535	CAG63
Bin736	CAG-81 sp900066535	CAG63
Bin987	CAG-81 sp900066535	CAG63
Bin1016	KLE1615 sp900066985	CAG64
Bin111	KLE1615 sp900066985	CAG64
Bin444	KLE1615 sp900066985	CAG64
Bin472	KLE1615 sp900066985	CAG64
Bin763	KLE1615 sp900066985	CAG64
Bin807	KLE1615 sp900066985	CAG64
Bin497	Blautia_A massiliensis	CAG65
Bin604	Blautia_A massiliensis	CAG65
Bin59	KLE1615 sp900066985	CAG65
Bin885	KLE1615 sp900066985	CAG65
Bin16	Lachnospira rogosae_A	CAG65
Bin786	Mediterraneibacter lactaris	CAG65
Bin238	UBA11774 sp003507655	CAG65
Bin962	Collinsella intestinalis	CAG66
Bin140	Eggerthella lenta	CAG66
Bin610	Eggerthella lenta	CAG66
Bin91	Eggerthella lenta	CAG66
Bin963	Eggerthella lenta	CAG66
Bin478	CAG-492 sp000434335	CAG67
Bin463	Collinsella sp003458415	CAG67
Bin461	Coprococcus sp900066115	CAG67
Bin546	Dorea_A longicatena	CAG67
Bin491	Faecalibacterium prausnitzii_I	CAG67
Bin520	Ruminococcus_D bicirculans	CAG67
Bin505	f__Anaerovoracaceae	CAG67
Bin396	Bifidobacterium adolescentis	CAG68
Bin568	Collinsella sp003469185	CAG68
Bin43	Dialister invisus	CAG68
Bin425	Faecalibacterium prausnitzii_E	CAG68
Bin57	Mesosutterella multiformis	CAG68
Bin540	Parabacteroides sp000436495	CAG68
Bin564	Prevotella copri	CAG68
Bin508	UBA1417 sp003531055	CAG68
Bin671	Aggregatibacter segnis	CAG69
Bin205	Haemophilus_D parainfluenzae	CAG69
Bin673	Haemophilus_D parainfluenzae	CAG69
Bin902	Haemophilus_D parainfluenzae	CAG69
Bin339	Veillonella parvula_A	CAG69
Bin315	CAG-170 sp900545925	CAG70
Bin306	CAG-83 sp003539495	CAG70
Bin918	Dysosmobacter sp001916835	CAG70
Bin944	Dysosmobacter sp014297375	CAG70
Bin436	Dysosmobacter sp900544615	CAG70
Bin1037	ER4 sp000765235	CAG70
Bin940	Lawsonibacter sp900066645	CAG70
Bin699	UBA1691 sp900544375	CAG70
Bin565	Acetatifactor sp900066365	CAG71
Bin701	Agathobaculum butyriciproducens	CAG71
Bin94	Anaerotignum faecicola	CAG71
Bin144	Collinsella sp003436275	CAG71
Bin1019	Collinsella sp003469205	CAG71
Bin971	Collinsella sp003469205	CAG71
Bin372	Dysosmobacter sp001916835	CAG71
Bin1057	Evtepia sp900546255	CAG71
Bin919	Evtepia sp900546255	CAG71
Bin419	GCA-900066135 sp900066135	CAG71
Bin45	GCA-900066135 sp900066135	CAG71
Bin911	Gemmiger qucibialis	CAG71
Bin104	UBA1417 sp003531055	CAG71
Bin958	UBA1417 sp900549945	CAG71
Bin847	g__Acutalibacter	CAG71
Bin698	g__Dysosmobacter	CAG71
Bin896	Adlercreutzia equolifaciens	CAG72
Bin889	CAG-103 sp000432375	CAG72
Bin904	CAG-180 sp000432435	CAG72
Bin894	CAG-245 sp000435175	CAG72
Bin921	ER4 sp000765235	CAG72
Bin859	Phascolarctobacterium_A succinatutens	CAG72
Bin913	Prevotella copri	CAG72
Bin870	g__Sutterella	CAG72
Bin877	Anaerotignum faecicola	CAG73
Bin146	Blautia_A massiliensis	CAG73
Bin112	CAG-41 sp900066215	CAG73
Bin38	CAG-41 sp900066215	CAG73
Bin543	Eubacterium_F sp003491505	CAG73
Bin932	Faecalibacillus intestinalis	CAG73
Bin682	Faecalimonas sp000209385	CAG73
Bin949	Holdemanella sp002299315	CAG73
Bin728	g__Anaerotignum	CAG73
Bin1050	Collinsella tanakaei	CAG74
Bin1059	Desulfovibrio sp900556755	CAG74
Bin1033	Phocaeicola coprocola	CAG74
Bin1068	Phocaeicola coprophilus	CAG74
Bin1058	Phocaeicola plebeius	CAG74
Bin1041	Ruminococcus_D bicirculans	CAG74
Bin467	CAG-81 sp900066535	CAG75
Bin1069	Duodenibacillus sp003472385	CAG75
Bin170	Duodenibacillus sp003472385	CAG75
Bin636	Duodenibacillus sp003472385	CAG75
Bin83	Duodenibacillus sp003472385	CAG75
Bin846	Duodenibacillus sp003472385	CAG75
Bin854	Fusobacterium_A mortiferum	CAG75
Bin1007	Fusobacterium_A varium	CAG75
Bin638	Acidaminococcus sp900538365	CAG76
Bin405	Barnesiella intestinihominis	CAG76
Bin654	Collinsella sp003436275	CAG76
Bin424	Megasphaera sp000417505	CAG76
Bin52	Megasphaera sp000417505	CAG76
Bin36	Desulfovibrio sp900319575	CAG77
Bin73	Ruminococcus_C callidus	CAG77
Bin14	Ruminococcus_D bicirculans	CAG77
Bin11	Ruminococcus_E bromii_B	CAG77
Bin44	UBA1417 sp003531055	CAG77
Bin127	51-20 sp001917175	CAG78
Bin373	51-20 sp001917175
Bin35	Acetatifactor sp900066565
Bin774	Acetatifactor sp900066565
Bin166	Acidaminococcus massiliensis
Bin912	Acidaminococcus massiliensis
Bin164	Acutalibacter sp900543555
Bin264	Acutalibacter sp900543555
Bin729	Acutalibacter sp900543555
Bin312	Acutalibacter timonensis
Bin517	Adlercreutzia equolifaciens
Bin552	Adlercreutzia equolifaciens
Bin179	Agathobacter faecis
Bin356	Agathobacter faecis
Bin378	Agathobacter faecis
Bin628	Agathobacter faecis
Bin647	Agathobacter faecis
Bin826	Agathobacter faecis
Bin247	Agathobacter rectalis
Bin884	Agathobacter rectalis
Bin5	Agathobacter sp900543445
Bin1017	Agathobaculum butyriciproducens
Bin107	Agathobaculum sp003481705
Bin158	Agathobaculum sp003481705
Bin772	Agathobaculum sp900544475
Bin525	Alistipes communis
Bin304	Alistipes_A sp900240235
Bin227	Alistipes_A sp900539755
Bin566	Anaeroglobus micronuciformis
Bin842	Anaeromassilibacillus sp002159845
Bin1090	Anaerostipes caccae
Bin275	Anaerotignum faecicola
Bin481	Anaerotignum faecicola	CAG78
Bin635	Anaerotignum faecicola
Bin72	Anaerotignum faecicola
Bin124	Anaerotignum sp001304995
Bin165	Bariatricus comes
Bin439	Bariatricus comes
Bin49	Bariatricus comes
Bin488	Bifidobacterium adolescentis
Bin549	Bifidobacterium bifidum
Bin716	Bifidobacterium bifidum
Bin661	Bifidobacterium breve
Bin556	Blautia sp001304935
Bin1055	Blautia_A massiliensis
Bin806	Blautia_A sp000436615
Bin989	Blautia_A sp000436615
Bin129	Blautia_A sp900549015
Bin721	CAG-103 sp900543625
Bin231	CAG-110 sp003525905
Bin25	CAG-127 sp900319515
Bin10	CAG-1427 sp000435475
Bin518	CAG-1427 sp000435475
Bin462	CAG-1427 sp000435675
Bin221	CAG-170 sp000432135
Bin226	CAG-177 sp003514385
Bin212	CAG-217 sp000436335
Bin589	CAG-217 sp000436335
Bin758	CAG-217 sp000436335
Bin536	CAG-269 sp001916055
Bin489	CAG-269 sp003525075
Bin1020	CAG-274 sp000432155
Bin750	CAG-274 sp000432155
Bin1038	CAG-274 sp900545305
Bin145	CAG-274 sp900545305
Bin845	CAG-274 sp900545305	CAG78
Bin607	CAG-317 sp000433535
Bin828	CAG-41 sp900066215
Bin707	CAG-521 sp000437635
Bin1026	CAG-81 sp000435795
Bin448	CAG-81 sp900066055
Bin53	CAG-81 sp900066535
Bin67	CAG-81 sp900066535
Bin875	CAG-81 sp900066535
Bin593	CAG-81 sp900066785
Bin78	CAG-81 sp900066785
Bin239	CAG-83 sp000435555
Bin185	CAG-83 sp001916855
Bin533	CAG-83 sp001916855
Bin996	CAG-882 sp900545175
Bin756	Citrobacter sp005281345
Bin818	Clostridium_AP scindens
Bin856	Clostridium_P perfringens
Bin917	Clostridium_P perfringens
Bin120	Clostridium_Q sp003024715
Bin338	Clostridium_Q sp003024715
Bin450	Clostridium_Q sp003024715
Bin92	Collinsella sp003439125
Bin20	Collinsella sp003465825
Bin243	Collinsella sp003469185
Bin643	Collinsella sp003469205
Bin742	Collinsella sp003469205
Bin876	Collinsella sp003469205
Bin207	Coprococcus sp900066115
Bin26	Coprococcus sp900066115
Bin143	Desulfovibrio sp900556755
Bin171	Dysosmobacter sp001916835
Bin296	Dysosmobacter sp001916835
Bin735	Dysosmobacter sp900542115
Bin60	Dysosmobacter sp900544615
Bin380	ER4 sp000765235
Bin496	ER4 sp900317525
Bin534	ER4 sp900317525
Bin428	Eisenbergiella sp900066775
Bin50	Eisenbergiella sp900066775
Bin920	Eisenbergiella sp900066775
Bin1073	Enterocloster sp900541315
Bin973	Enterococcus_A avium
Bin80	Eubacterium_G ventriosum
Bin887	Eubacterium_R sp000434995
Bin233	Evtepia sp004556345
Bin298	Faecalibacillus faecis
Bin881	Faecalibacterium prausnitzii_C
Bin1043	Faecalibacterium prausnitzii_E
Bin1013	Faecalibacterium prausnitzii_G
Bin200	Faecalibacterium prausnitzii_G
Bin251	Faecalibacterium prausnitzii_G
Bin718	Faecalibacterium prausnitzii_G
Bin749	Faecalibacterium prausnitzii_G
Bin761	Faecalibacterium prausnitzii_G
Bin1040	Fusicatenibacter saccharivorans
Bin570	Fusicatenibacter saccharivorans
Bin138	Fusobacterium_A ulcerans
Bin683	Fusobacterium_A ulcerans_A
Bin539	Gemmiger qucibialis
Bin192	Gemmiger sp900539695
Bin642	Intestinibacter bartlettii
Bin241	KLE1615 sp900066985
Bin1099	Lachnospira eligens_A
Bin23	Lachnospira eligens_A
Bin482	Lachnospira eligens_A
Bin1076	Lachnospira rogosae_A
Bin202	Lachnospira rogosae_A
Bin530	Lachnospira rogosae_A
Bin757	Lachnospira rogosae_A
Bin985	Lachnospira rogosae_A
Bin674	Lachnospira sp000436475
Bin853	Lachnospira sp000436475
Bin368	Lachnospira sp000436535
Bin265	Lachnospira sp000437735
Bin437	Lachnospira sp000437735
Bin785	Lachnospira sp000437735
Bin998	Lachnospira sp000437735
Bin529	Lachnospira sp900316325
Bin858	Lachnospira sp900545725
Bin835	Lactococcus petauri
Bin862	Lactococcus petauri
Bin474	Lawsonibacter sp014287875
Bin865	Limosilactobacillus mucosae
Bin956	Limosilactobacillus mucosae
Bin617	Longibaculum muris
Bin1008	Longicatena caecimuris
Bin415	Mediterraneibacter faecis
Bin209	Megasphaera elsdenii
Bin1032	Negativibacillus massiliensis
Bin597	Negativibacillus massiliensis
Bin893	Negativibacillus massiliensis
Bin137	Negativibacillus sp000435195
Bin833	Paraprevotella clara
Bin184	Phascolarctobacterium faecium
Bin355	Phascolarctobacterium faecium
Bin266	Phocaeicola sp900542985
Bin240	Prevotella sp900557255
Bin149	Prevotella stercorea
Bin464	QALS01 sp003150575
Bin1061	RUG115 sp900066395
Bin504	RUG115 sp900066395
Bin759	RUG115 sp900066395
Bin864	Romboutsia timonensis
Bin475	Roseburia hominis
Bin1031	Roseburia intestinalis
Bin273	Roseburia intestinalis
Bin418	Roseburia intestinalis
Bin832	Roseburia intestinalis
Bin878	Roseburia intestinalis
Bin522	Roseburia inulinivorans
Bin1095	Roseburia sp003470905
Bin929	Roseburia sp003470905
Bin215	Roseburia sp900552665
Bin6	Roseburia sp900552665
Bin781	Roseburia sp900552665
Bin1054	Ruminococcus_A faecicola
Bin310	Ruminococcus_A sp003011855
Bin422	Ruminococcus_A sp003011855
Bin924	Ruminococcus_A sp003011855
Bin201	Ruminococcus_C sp000433635
Bin409	Ruminococcus_C sp000433635
Bin531	Ruminococcus_C sp000433635
Bin183	Ruminococcus_D bicirculans
Bin173	Ruminococcus_E bromii_B
Bin794	Ruminococcus_E bromii_B
Bin888	Ruminococcus_E bromii_B
Bin105	Ruminococcus_E sp003526955
Bin305	SFEL01 sp004557245
Bin190	SFFH01 sp900542395
Bin308	SFFH01 sp900542445
Bin676	Slackia_A sp900555495
Bin1042	Streptococcus salivarius
Bin910	Sutterella wadsworthensis_A
Bin1	TF01-11 sp001414325
Bin469	TF01-11 sp001414325
Bin8	TF01-11 sp003524945
Bin398	TF01-11 sp003529475
Bin459	TF01-11 sp003529475
Bin7	UBA11524 sp000437595
Bin819	UBA1191 sp900545775
Bin576	UBA3402 sp003478355
Bin429	UBA5026 sp900546745
Bin159	UBA7160 sp902363135
Bin213	UBA7160 sp902363135
Bin923	UBA7160 sp902363135
Bin1010	UBA9502 sp003478505
Bin883	UMGS1375 sp900066615
Bin252	Victivallis sp002998355
Bin851	g__Sellimonas

## Sheet: S10
Table S10 Dominant species within each CAG in the Overweight group
Cluster	CAG	Filter_label	Value	Species	Genus	Family	Order	Class	Phylum	Kingdom
ClusterA	O_CAG21	Abundance-based	30%	s__Bacteroides fragilis	g__Bacteroides	f__Bacteroidaceae	o__Bacteroidales	c__Bacteroidia	p__Bacteroidota	d__Bacteria
ClusterA	O_CAG21	Proportion-based	2/12	s__Parabacteroides distasonis	g__Parabacteroides	f__Tannerellaceae	o__Bacteroidales	c__Bacteroidia	p__Bacteroidota	d__Bacteria
ClusterA	O_CAG19	Abundance-based	33.29%	s__Phocaeicola plebeius_A	g__Phocaeicola	f__Bacteroidaceae	o__Bacteroidales	c__Bacteroidia	p__Bacteroidota	d__Bacteria
ClusterA	O_CAG19	Proportion-based	5/18	s__Phocaeicola plebeius_A	g__Phocaeicola	f__Bacteroidaceae	o__Bacteroidales	c__Bacteroidia	p__Bacteroidota	d__Bacteria
ClusterA	O_CAG49	Abundance-based	100%	s__CAG-41 sp900066215	g__CAG-41	f__UBA1381	o__Monoglobales_A	c__Clostridia	p__Firmicutes_A	d__Bacteria
ClusterA	O_CAG49	Proportion-based	13/13	s__CAG-41 sp900066215	g__CAG-41	f__UBA1381	o__Monoglobales_A	c__Clostridia	p__Firmicutes_A	d__Bacteria
ClusterA	O_CAG50	Abundance-based	60.45%	s__Acetatifactor sp900066365	g__Acetatifactor	f__Lachnospiraceae	o__Lachnospirales	c__Clostridia	p__Firmicutes_A	d__Bacteria
ClusterA	O_CAG50	Proportion-based	6/11	s__Acetatifactor sp900066365	g__Acetatifactor	f__Lachnospiraceae	o__Lachnospirales	c__Clostridia	p__Firmicutes_A	d__Bacteria
ClusterA	O_CAG25	Abundance-based	67.47%	s__Bacteroides uniformis	g__Bacteroides	f__Bacteroidaceae	o__Bacteroidales	c__Bacteroidia	p__Bacteroidota	d__Bacteria
ClusterA	O_CAG25	Proportion-based	8/11	s__Bacteroides uniformis	g__Bacteroides	f__Bacteroidaceae	o__Bacteroidales	c__Bacteroidia	p__Bacteroidota	d__Bacteria
ClusterA	O_CAG36	Abundance-based	46.73%	s__Klebsiella pneumoniae	g__Klebsiella	f__Enterobacteriaceae	o__Enterobacterales	c__Gammaproteobacteria	p__Proteobacteria	d__Bacteria
ClusterA	O_CAG36	Proportion-based	3/13	s__Enterobacter roggenkampii	g__Enterobacter	f__Enterobacteriaceae	o__Enterobacterales	c__Gammaproteobacteria	p__Proteobacteria	d__Bacteria
ClusterA	O_CAG57	Abundance-based	62.17%	s__Parasutterella excrementihominis	g__Parasutterella	f__Burkholderiaceae	o__Burkholderiales	c__Gammaproteobacteria	p__Proteobacteria	d__Bacteria
ClusterA	O_CAG57	Proportion-based	4/7	s__Parasutterella sp000980495	g__Parasutterella	f__Burkholderiaceae	o__Burkholderiales	c__Gammaproteobacteria	p__Proteobacteria	d__Bacteria
ClusterA	O_CAG34	Abundance-based	31.9%	s__Alistipes putredinis	g__Alistipes	f__Rikenellaceae	o__Bacteroidales	c__Bacteroidia	p__Bacteroidota	d__Bacteria
ClusterA	O_CAG34	Proportion-based	4/20	s__Alistipes onderdonkii	g__Alistipes	f__Rikenellaceae	o__Bacteroidales	c__Bacteroidia	p__Bacteroidota	d__Bacteria
ClusterA	O_CAG65	Abundance-based	100%	s__Lachnospira eligens_A	g__Lachnospira	f__Lachnospiraceae	o__Lachnospirales	c__Clostridia	p__Firmicutes_A	d__Bacteria
ClusterA	O_CAG65	Proportion-based	5/5	s__Lachnospira eligens_A	g__Lachnospira	f__Lachnospiraceae	o__Lachnospirales	c__Clostridia	p__Firmicutes_A	d__Bacteria
ClusterA	O_CAG33	Abundance-based	28.4%	s__Dysosmobacter welbionis	g__Dysosmobacter	f__Oscillospiraceae	o__Oscillospirales	c__Clostridia	p__Firmicutes_A	d__Bacteria
ClusterA	O_CAG33	Proportion-based	2/14	s__
ClusterA	O_CAG22	Abundance-based	40.81%	s__Bacteroides ovatus	g__Bacteroides	f__Bacteroidaceae	o__Bacteroidales	c__Bacteroidia	p__Bacteroidota	d__Bacteria
ClusterA	O_CAG22	Proportion-based	4/15	s__Butyricimonas virosa	g__Butyricimonas	f__Marinifilaceae	o__Bacteroidales	c__Bacteroidia	p__Bacteroidota	d__Bacteria
ClusterA	O_CAG45	Abundance-based	61.5%	s__Streptococcus salivarius	g__Streptococcus	f__Streptococcaceae	o__Lactobacillales	c__Bacilli	p__Firmicutes	d__Bacteria
ClusterA	O_CAG45	Proportion-based	12/15	s__Streptococcus salivarius	g__Streptococcus	f__Streptococcaceae	o__Lactobacillales	c__Bacilli	p__Firmicutes	d__Bacteria
ClusterA	O_CAG46	Abundance-based	42.87%	s__Enterocloster aldenensis	g__Enterocloster	f__Lachnospiraceae	o__Lachnospirales	c__Clostridia	p__Firmicutes_A	d__Bacteria
ClusterA	O_CAG46	Proportion-based	7/9	s__Enterocloster bolteae	g__Enterocloster	f__Lachnospiraceae	o__Lachnospirales	c__Clostridia	p__Firmicutes_A	d__Bacteria
ClusterA	O_CAG14	Abundance-based	38.19%	s__Enterocloster sp900541315	g__Enterocloster	f__Lachnospiraceae	o__Lachnospirales	c__Clostridia	p__Firmicutes_A	d__Bacteria
ClusterA	O_CAG14	Proportion-based	6/8	s__Clostridium_Q sp003024715	g__Clostridium_Q	f__Lachnospiraceae	o__Lachnospirales	c__Clostridia	p__Firmicutes_A	d__Bacteria
ClusterB	O_CAG56	Abundance-based	50.32%	s__CAG-81 sp900066535	g__CAG-81	f__Lachnospiraceae	o__Lachnospirales	c__Clostridia	p__Firmicutes_A	d__Bacteria
ClusterB	O_CAG56	Proportion-based	10/13	s__CAG-81 sp900066535	g__CAG-81	f__Lachnospiraceae	o__Lachnospirales	c__Clostridia	p__Firmicutes_A	d__Bacteria
ClusterB	O_CAG81	Abundance-based	100%	s__Anaerotignum faecicola	g__Anaerotignum	f__Anaerotignaceae	o__Lachnospirales	c__Clostridia	p__Firmicutes_A	d__Bacteria
ClusterB	O_CAG81	Proportion-based	5/5	s__Anaerotignum faecicola	g__Anaerotignum	f__Anaerotignaceae	o__Lachnospirales	c__Clostridia	p__Firmicutes_A	d__Bacteria
ClusterB	O_CAG24	Abundance-based	32.24%	s__Bacteroides stercoris	g__Bacteroides	f__Bacteroidaceae	o__Bacteroidales	c__Bacteroidia	p__Bacteroidota	d__Bacteria
ClusterB	O_CAG24	Proportion-based	6/19	s__Bacteroides stercoris	g__Bacteroides	f__Bacteroidaceae	o__Bacteroidales	c__Bacteroidia	p__Bacteroidota	d__Bacteria
ClusterB	O_CAG23	Abundance-based	70.66%	s__Phocaeicola vulgatus	g__Phocaeicola	f__Bacteroidaceae	o__Bacteroidales	c__Bacteroidia	p__Bacteroidota	d__Bacteria
ClusterB	O_CAG23	Proportion-based	2/6	s__Phocaeicola vulgatus	g__Phocaeicola	f__Bacteroidaceae	o__Bacteroidales	c__Bacteroidia	p__Bacteroidota	d__Bacteria
ClusterB	O_CAG72	Abundance-based	36.37%	s__Acetatifactor sp900066565	g__Acetatifactor	f__Lachnospiraceae	o__Lachnospirales	c__Clostridia	p__Firmicutes_A	d__Bacteria
ClusterB	O_CAG72	Proportion-based	2/11	s__CAG-127 sp900319515	g__CAG-127	f__Lachnospiraceae	o__Lachnospirales	c__Clostridia	p__Firmicutes_A	d__Bacteria
ClusterC	O_CAG79	Abundance-based	63.25%	s__Prevotella stercorea	g__Prevotella	f__Bacteroidaceae	o__Bacteroidales	c__Bacteroidia	p__Bacteroidota	d__Bacteria
ClusterC	O_CAG79	Proportion-based	3/9	s__Duodenibacillus sp003472385	g__Duodenibacillus	f__Burkholderiaceae	o__Burkholderiales	c__Gammaproteobacteria	p__Proteobacteria	d__Bacteria
ClusterC	O_CAG47	Abundance-based	51.87%	s__Bilophila wadsworthia	g__Bilophila	f__Desulfovibrionaceae	o__Desulfovibrionales	c__Desulfovibrionia	p__Desulfobacterota	d__Bacteria
ClusterC	O_CAG47	Proportion-based	3/12	s__Bilophila wadsworthia	g__Bilophila	f__Desulfovibrionaceae	o__Desulfovibrionales	c__Desulfovibrionia	p__Desulfobacterota	d__Bacteria
ClusterC	O_CAG16	Abundance-based	82.73%	s__Enterocloster sp001517625	g__Enterocloster	f__Lachnospiraceae	o__Lachnospirales	c__Clostridia	p__Firmicutes_A	d__Bacteria
ClusterC	O_CAG16	Proportion-based	2/6	s__Clostridium_Q sp000435655	g__Clostridium_Q	f__Lachnospiraceae	o__Lachnospirales	c__Clostridia	p__Firmicutes_A	d__Bacteria
ClusterC	O_CAG35	Abundance-based	41.89%	s__Escherichia coli_D	g__Escherichia	f__Enterobacteriaceae	o__Enterobacterales	c__Gammaproteobacteria	p__Proteobacteria	d__Bacteria
ClusterC	O_CAG35	Proportion-based	10/21	s__Escherichia coli_D	g__Escherichia	f__Enterobacteriaceae	o__Enterobacterales	c__Gammaproteobacteria	p__Proteobacteria	d__Bacteria
ClusterC	O_CAG15	Abundance-based	43%	s__Ruminococcus_B gnavus	g__Ruminococcus_B	f__Lachnospiraceae	o__Lachnospirales	c__Clostridia	p__Firmicutes_A	d__Bacteria
ClusterC	O_CAG15	Proportion-based	4/12	s__Ruminococcus_B gnavus	g__Ruminococcus_B	f__Lachnospiraceae	o__Lachnospirales	c__Clostridia	p__Firmicutes_A	d__Bacteria
ClusterC	O_CAG70	Abundance-based	29.56%	s__Lachnospira rogosae_A	g__Lachnospira	f__Lachnospiraceae	o__Lachnospirales	c__Clostridia	p__Firmicutes_A	d__Bacteria
ClusterC	O_CAG70	Proportion-based	3/12	s__CAG-274 sp000432155	g__CAG-274	f__CAG-274	o__Lachnospirales	c__Clostridia	p__Firmicutes_A	d__Bacteria
ClusterC	O_CAG74	Abundance-based	61.09%	s__Clostridium_AQ innocuum	g__Clostridium_AQ	f__Erysipelotrichaceae	o__Erysipelotrichales	c__Bacilli	p__Firmicutes	d__Bacteria
ClusterC	O_CAG74	Proportion-based	3/7	s__Schaedlerella glycyrrhizinilytica	g__Schaedlerella	f__Lachnospiraceae	o__Lachnospirales	c__Clostridia	p__Firmicutes_A	d__Bacteria
ClusterC	O_CAG13	Abundance-based	81.78%	s__Enterocloster sp000431375	g__Enterocloster	f__Lachnospiraceae	o__Lachnospirales	c__Clostridia	p__Firmicutes_A	d__Bacteria
ClusterC	O_CAG13	Proportion-based	2/7	s__Blautia_A faecis	g__Blautia_A	f__Lachnospiraceae	o__Lachnospirales	c__Clostridia	p__Firmicutes_A	d__Bacteria
ClusterC	O_CAG52	Abundance-based	59.32%	s__Roseburia sp900552665	g__Roseburia	f__Lachnospiraceae	o__Lachnospirales	c__Clostridia	p__Firmicutes_A	d__Bacteria
ClusterC	O_CAG52	Proportion-based	7/10	s__Roseburia sp900552665	g__Roseburia	f__Lachnospiraceae	o__Lachnospirales	c__Clostridia	p__Firmicutes_A	d__Bacteria
ClusterC	O_CAG67	Abundance-based	67.19%	s__Veillonella parvula_A	g__Veillonella	f__Veillonellaceae	o__Veillonellales	c__Negativicutes	p__Firmicutes_C	d__Bacteria
ClusterC	O_CAG67	Proportion-based	3/5	s__Haemophilus_D parainfluenzae	g__Haemophilus_D	f__Pasteurellaceae	o__Enterobacterales	c__Gammaproteobacteria	p__Proteobacteria	d__Bacteria
ClusterC	O_CAG20	Abundance-based	78.01%	s__Bacteroides uniformis	g__Bacteroides	f__Bacteroidaceae	o__Bacteroidales	c__Bacteroidia	p__Bacteroidota	d__Bacteria
ClusterC	O_CAG20	Proportion-based	3/6	s__Paraprevotella clara	g__Paraprevotella	f__Bacteroidaceae	o__Bacteroidales	c__Bacteroidia	p__Bacteroidota	d__Bacteria
ClusterD	O_CAG68	Abundance-based	52.02%	s__Collinsella sp003469205	g__Collinsella	f__Coriobacteriaceae	o__Coriobacteriales	c__Coriobacteriia	p__Actinobacteriota	d__Bacteria
ClusterD	O_CAG68	Proportion-based	3/8	s__Collinsella sp003469205	g__Collinsella	f__Coriobacteriaceae	o__Coriobacteriales	c__Coriobacteriia	p__Actinobacteriota	d__Bacteria
ClusterD	O_CAG38	Abundance-based	94.49%	s__UBA1417 sp003531055	g__UBA1417	f__Acutalibacteraceae	o__Oscillospirales	c__Clostridia	p__Firmicutes_A	d__Bacteria
ClusterD	O_CAG38	Proportion-based	5/6	s__UBA1417 sp003531055	g__UBA1417	f__Acutalibacteraceae	o__Oscillospirales	c__Clostridia	p__Firmicutes_A	d__Bacteria
ClusterD	O_CAG37	Abundance-based	94.3%	s__Fusicatenibacter saccharivorans	g__Fusicatenibacter	f__Lachnospiraceae	o__Lachnospirales	c__Clostridia	p__Firmicutes_A	d__Bacteria
ClusterD	O_CAG37	Proportion-based	17/18	s__Fusicatenibacter saccharivorans	g__Fusicatenibacter	f__Lachnospiraceae	o__Lachnospirales	c__Clostridia	p__Firmicutes_A	d__Bacteria
ClusterD	O_CAG39	Abundance-based	32.34%	s__Ruminococcus_A sp003011855	g__Ruminococcus_A	f__Lachnospiraceae	o__Lachnospirales	c__Clostridia	p__Firmicutes_A	d__Bacteria
ClusterD	O_CAG39	Proportion-based	4/15	s__Ruminococcus_A sp003011855	g__Ruminococcus_A	f__Lachnospiraceae	o__Lachnospirales	c__Clostridia	p__Firmicutes_A	d__Bacteria
ClusterD	O_CAG80	Abundance-based	64.29%	s__Ruminococcus_A faecicola	g__Ruminococcus_A	f__Lachnospiraceae	o__Lachnospirales	c__Clostridia	p__Firmicutes_A	d__Bacteria
ClusterD	O_CAG80	Proportion-based	1/7	s__Collinsella sp003465825	g__Collinsella	f__Coriobacteriaceae	o__Coriobacteriales	c__Coriobacteriia	p__Actinobacteriota	d__Bacteria
ClusterD	O_CAG41	Abundance-based	78.74%	s__Gemmiger formicilis	g__Gemmiger	f__Ruminococcaceae	o__Oscillospirales	c__Clostridia	p__Firmicutes_A	d__Bacteria
ClusterD	O_CAG41	Proportion-based	8/10	s__Gemmiger formicilis	g__Gemmiger	f__Ruminococcaceae	o__Oscillospirales	c__Clostridia	p__Firmicutes_A	d__Bacteria
ClusterD	O_CAG60	Abundance-based	49.39%	s__Agathobacter faecis	g__Agathobacter	f__Lachnospiraceae	o__Lachnospirales	c__Clostridia	p__Firmicutes_A	d__Bacteria
ClusterD	O_CAG60	Proportion-based	7/11	s__Agathobacter faecis	g__Agathobacter	f__Lachnospiraceae	o__Lachnospirales	c__Clostridia	p__Firmicutes_A	d__Bacteria
ClusterD	O_CAG7	Abundance-based	100%	s__Blautia_A massiliensis	g__Blautia_A	f__Lachnospiraceae	o__Lachnospirales	c__Clostridia	p__Firmicutes_A	d__Bacteria
ClusterD	O_CAG7	Proportion-based	7/7	s__Blautia_A massiliensis	g__Blautia_A	f__Lachnospiraceae	o__Lachnospirales	c__Clostridia	p__Firmicutes_A	d__Bacteria
ClusterD	O_CAG11	Abundance-based	54.94%	s__Roseburia hominis	g__Roseburia	f__Lachnospiraceae	o__Lachnospirales	c__Clostridia	p__Firmicutes_A	d__Bacteria
ClusterD	O_CAG11	Proportion-based	2/6	s__Agathobacter faecis	g__Agathobacter	f__Lachnospiraceae	o__Lachnospirales	c__Clostridia	p__Firmicutes_A	d__Bacteria
ClusterD	O_CAG77	Abundance-based	39.25%	s__Megasphaera sp000417505	g__Megasphaera	f__Megasphaeraceae	o__Veillonellales	c__Negativicutes	p__Firmicutes_C	d__Bacteria
ClusterD	O_CAG77	Proportion-based	2/9	s__Megasphaera sp000417505	g__Megasphaera	f__Megasphaeraceae	o__Veillonellales	c__Negativicutes	p__Firmicutes_C	d__Bacteria
ClusterD	O_CAG28	Abundance-based	63.48%	s__Faecalibacterium prausnitzii_G	g__Faecalibacterium	f__Ruminococcaceae	o__Oscillospirales	c__Clostridia	p__Firmicutes_A	d__Bacteria
ClusterD	O_CAG28	Proportion-based	8/16	s__Faecalibacterium prausnitzii_G	g__Faecalibacterium	f__Ruminococcaceae	o__Oscillospirales	c__Clostridia	p__Firmicutes_A	d__Bacteria
ClusterD	O_CAG43	Abundance-based	60.09%	s__Bifidobacterium pseudocatenulatum	g__Bifidobacterium	f__Bifidobacteriaceae	o__Actinomycetales	c__Actinomycetia	p__Actinobacteriota	d__Bacteria
ClusterD	O_CAG43	Proportion-based	4/6	s__Bifidobacterium pseudocatenulatum	g__Bifidobacterium	f__Bifidobacteriaceae	o__Actinomycetales	c__Actinomycetia	p__Actinobacteriota	d__Bacteria
ClusterD	O_CAG42	Abundance-based	100%	s__Bifidobacterium pseudocatenulatum	g__Bifidobacterium	f__Bifidobacteriaceae	o__Actinomycetales	c__Actinomycetia	p__Actinobacteriota	d__Bacteria
ClusterD	O_CAG42	Proportion-based	7/7	s__Bifidobacterium pseudocatenulatum	g__Bifidobacterium	f__Bifidobacteriaceae	o__Actinomycetales	c__Actinomycetia	p__Actinobacteriota	d__Bacteria
ClusterD	O_CAG53	Abundance-based	53.64%	s__Parabacteroides distasonis	g__Parabacteroides	f__Tannerellaceae	o__Bacteroidales	c__Bacteroidia	p__Bacteroidota	d__Bacteria
ClusterD	O_CAG53	Proportion-based	9/11	s__Parabacteroides distasonis	g__Parabacteroides	f__Tannerellaceae	o__Bacteroidales	c__Bacteroidia	p__Bacteroidota	d__Bacteria
ClusterD	O_CAG40	Abundance-based	87.87%	s__Gemmiger qucibialis	g__Gemmiger	f__Ruminococcaceae	o__Oscillospirales	c__Clostridia	p__Firmicutes_A	d__Bacteria
ClusterD	O_CAG40	Proportion-based	10/11	s__Gemmiger qucibialis	g__Gemmiger	f__Ruminococcaceae	o__Oscillospirales	c__Clostridia	p__Firmicutes_A	d__Bacteria
ClusterD	O_CAG27	Abundance-based	40.86%	s__Faecalibacterium prausnitzii	g__Faecalibacterium	f__Ruminococcaceae	o__Oscillospirales	c__Clostridia	p__Firmicutes_A	d__Bacteria
ClusterD	O_CAG27	Proportion-based	10/25	s__Faecalibacterium prausnitzii_D	g__Faecalibacterium	f__Ruminococcaceae	o__Oscillospirales	c__Clostridia	p__Firmicutes_A	d__Bacteria
ClusterD	O_CAG44	Abundance-based	90.02%	s__Bifidobacterium longum	g__Bifidobacterium	f__Bifidobacteriaceae	o__Actinomycetales	c__Actinomycetia	p__Actinobacteriota	d__Bacteria
ClusterD	O_CAG44	Proportion-based	3/5	s__Bifidobacterium longum	g__Bifidobacterium	f__Bifidobacteriaceae	o__Actinomycetales	c__Actinomycetia	p__Actinobacteriota	d__Bacteria
ClusterE	O_CAG8	Abundance-based	64.04%	s__Blautia_A obeum	g__Blautia_A	f__Lachnospiraceae	o__Lachnospirales	c__Clostridia	p__Firmicutes_A	d__Bacteria
ClusterE	O_CAG8	Proportion-based	5/10	s__Blautia_A faecis	g__Blautia_A	f__Lachnospiraceae	o__Lachnospirales	c__Clostridia	p__Firmicutes_A	d__Bacteria
ClusterE	O_CAG1	Abundance-based	44.93%	s__Mediterraneibacter faecis	g__Mediterraneibacter	f__Lachnospiraceae	o__Lachnospirales	c__Clostridia	p__Firmicutes_A	d__Bacteria
ClusterE	O_CAG1	Proportion-based	2/5	s__Mediterraneibacter faecis	g__Mediterraneibacter	f__Lachnospiraceae	o__Lachnospirales	c__Clostridia	p__Firmicutes_A	d__Bacteria
ClusterE	O_CAG6	Abundance-based	79.61%	s__Bariatricus comes	g__Bariatricus	f__Lachnospiraceae	o__Lachnospirales	c__Clostridia	p__Firmicutes_A	d__Bacteria
ClusterE	O_CAG6	Proportion-based	3/7	s__Bariatricus comes	g__Bariatricus	f__Lachnospiraceae	o__Lachnospirales	c__Clostridia	p__Firmicutes_A	d__Bacteria
ClusterE	O_CAG51	Abundance-based	51.07%	s__Holdemanella biformis	g__Holdemanella	f__Erysipelotrichaceae	o__Erysipelotrichales	c__Bacilli	p__Firmicutes	d__Bacteria
ClusterE	O_CAG51	Proportion-based	3/5	s__Roseburia sp900552665	g__Roseburia	f__Lachnospiraceae	o__Lachnospirales	c__Clostridia	p__Firmicutes_A	d__Bacteria
ClusterE	O_CAG2	Abundance-based	100%	s__Blautia_A wexlerae	g__Blautia_A	f__Lachnospiraceae	o__Lachnospirales	c__Clostridia	p__Firmicutes_A	d__Bacteria
ClusterE	O_CAG2	Proportion-based	5/5	s__Blautia_A wexlerae	g__Blautia_A	f__Lachnospiraceae	o__Lachnospirales	c__Clostridia	p__Firmicutes_A	d__Bacteria
ClusterE	O_CAG10	Abundance-based	41.67%	s__Blautia_A wexlerae	g__Blautia_A	f__Lachnospiraceae	o__Lachnospirales	c__Clostridia	p__Firmicutes_A	d__Bacteria
ClusterE	O_CAG10	Proportion-based	4/9	s__Blautia_A massiliensis	g__Blautia_A	f__Lachnospiraceae	o__Lachnospirales	c__Clostridia	p__Firmicutes_A	d__Bacteria
ClusterE	O_CAG3	Abundance-based	77.61%	s__Blautia_A wexlerae	g__Blautia_A	f__Lachnospiraceae	o__Lachnospirales	c__Clostridia	p__Firmicutes_A	d__Bacteria
ClusterE	O_CAG3	Proportion-based	7/10	s__Blautia_A wexlerae	g__Blautia_A	f__Lachnospiraceae	o__Lachnospirales	c__Clostridia	p__Firmicutes_A	d__Bacteria
ClusterE	O_CAG17	Abundance-based	33.35%	s__Dorea formicigenerans	g__Dorea	f__Lachnospiraceae	o__Lachnospirales	c__Clostridia	p__Firmicutes_A	d__Bacteria
ClusterE	O_CAG17	Proportion-based	6/16	s__Dorea formicigenerans	g__Dorea	f__Lachnospiraceae	o__Lachnospirales	c__Clostridia	p__Firmicutes_A	d__Bacteria
ClusterE	O_CAG9	Abundance-based	68.14%	s__Anaerobutyricum soehngenii	g__Anaerobutyricum	f__Lachnospiraceae	o__Lachnospirales	c__Clostridia	p__Firmicutes_A	d__Bacteria
ClusterE	O_CAG9	Proportion-based	3/7	s__Anaerobutyricum soehngenii	g__Anaerobutyricum	f__Lachnospiraceae	o__Lachnospirales	c__Clostridia	p__Firmicutes_A	d__Bacteria
ClusterE	O_CAG4	Abundance-based	38.58%	s__Anaerobutyricum hallii	g__Anaerobutyricum	f__Lachnospiraceae	o__Lachnospirales	c__Clostridia	p__Firmicutes_A	d__Bacteria
ClusterE	O_CAG4	Proportion-based	3/10	s__Blautia_A faecis	g__Blautia_A	f__Lachnospiraceae	o__Lachnospirales	c__Clostridia	p__Firmicutes_A	d__Bacteria
ClusterE	O_CAG82	Abundance-based	16.3%	s__Megamonas funiformis	g__Megamonas	f__Selenomonadaceae	o__Selenomonadales	c__Negativicutes	p__Firmicutes_C	d__Bacteria
ClusterE	O_CAG82	Proportion-based	7/150	s__Lachnospira sp000437735	g__Lachnospira	f__Lachnospiraceae	o__Lachnospirales	c__Clostridia	p__Firmicutes_A	d__Bacteria
ClusterE	O_CAG5	Abundance-based	94.13%	s__Mediterraneibacter faecis	g__Mediterraneibacter	f__Lachnospiraceae	o__Lachnospirales	c__Clostridia	p__Firmicutes_A	d__Bacteria
ClusterE	O_CAG5	Proportion-based	10/12	s__Mediterraneibacter faecis	g__Mediterraneibacter	f__Lachnospiraceae	o__Lachnospirales	c__Clostridia	p__Firmicutes_A	d__Bacteria
ClusterE	O_CAG18	Abundance-based	49.43%	s__Anaerobutyricum hallii	g__Anaerobutyricum	f__Lachnospiraceae	o__Lachnospirales	c__Clostridia	p__Firmicutes_A	d__Bacteria
ClusterE	O_CAG18	Proportion-based	4/10	s__Anaerobutyricum hallii	g__Anaerobutyricum	f__Lachnospiraceae	o__Lachnospirales	c__Clostridia	p__Firmicutes_A	d__Bacteria
ClusterE	O_CAG58	Abundance-based	100%	s__Faecalibacillus intestinalis	g__Faecalibacillus	f__Erysipelatoclostridiaceae	o__Erysipelotrichales	c__Bacilli	p__Firmicutes	d__Bacteria
ClusterE	O_CAG58	Proportion-based	8/8	s__Faecalibacillus intestinalis	g__Faecalibacillus	f__Erysipelatoclostridiaceae	o__Erysipelotrichales	c__Bacilli	p__Firmicutes	d__Bacteria
ClusterE	O_CAG12	Abundance-based	100%	s__Anaerostipes hadrus	g__Anaerostipes	f__Lachnospiraceae	o__Lachnospirales	c__Clostridia	p__Firmicutes_A	d__Bacteria
ClusterE	O_CAG12	Proportion-based	11/11	s__Anaerostipes hadrus	g__Anaerostipes	f__Lachnospiraceae	o__Lachnospirales	c__Clostridia	p__Firmicutes_A	d__Bacteria
ClusterE	O_CAG64	Abundance-based	40.65%	s__Agathobacter faecis	g__Agathobacter	f__Lachnospiraceae	o__Lachnospirales	c__Clostridia	p__Firmicutes_A	d__Bacteria
ClusterE	O_CAG64	Proportion-based	6/15	s__Roseburia intestinalis	g__Roseburia	f__Lachnospiraceae	o__Lachnospirales	c__Clostridia	p__Firmicutes_A	d__Bacteria
ClusterF	O_CAG75	Abundance-based	32.2%	s__Blautia_A faecis	g__Blautia_A	f__Lachnospiraceae	o__Lachnospirales	c__Clostridia	p__Firmicutes_A	d__Bacteria
ClusterF	O_CAG75	Proportion-based	4/11	s__KLE1615 sp900066985	g__KLE1615	f__Lachnospiraceae	o__Lachnospirales	c__Clostridia	p__Firmicutes_A	d__Bacteria
ClusterF	O_CAG69	Abundance-based	53.67%	s__Faecalibacterium prausnitzii_C	g__Faecalibacterium	f__Ruminococcaceae	o__Oscillospirales	c__Clostridia	p__Firmicutes_A	d__Bacteria
ClusterF	O_CAG69	Proportion-based	4/12	s__Faecalibacterium prausnitzii_C	g__Faecalibacterium	f__Ruminococcaceae	o__Oscillospirales	c__Clostridia	p__Firmicutes_A	d__Bacteria
ClusterF	O_CAG61	Abundance-based	58.83%	s__Clostridium_A leptum	g__Clostridium_A	f__Acutalibacteraceae	o__Oscillospirales	c__Clostridia	p__Firmicutes_A	d__Bacteria
ClusterF	O_CAG61	Proportion-based	3/10	s__Clostridium_A leptum	g__Clostridium_A	f__Acutalibacteraceae	o__Oscillospirales	c__Clostridia	p__Firmicutes_A	d__Bacteria
ClusterF	O_CAG59	Abundance-based	85.74%	s__Agathobacter rectalis	g__Agathobacter	f__Lachnospiraceae	o__Lachnospirales	c__Clostridia	p__Firmicutes_A	d__Bacteria
ClusterF	O_CAG59	Proportion-based	7/8	s__Agathobacter rectalis	g__Agathobacter	f__Lachnospiraceae	o__Lachnospirales	c__Clostridia	p__Firmicutes_A	d__Bacteria
ClusterF	O_CAG55	Abundance-based	92.04%	s__Agathobaculum butyriciproducens	g__Agathobaculum	f__Butyricicoccaceae	o__Oscillospirales	c__Clostridia	p__Firmicutes_A	d__Bacteria
ClusterF	O_CAG55	Proportion-based	15/16	s__Agathobaculum butyriciproducens	g__Agathobaculum	f__Butyricicoccaceae	o__Oscillospirales	c__Clostridia	p__Firmicutes_A	d__Bacteria
ClusterF	O_CAG26	Abundance-based	100%	s__Faecalibacterium prausnitzii_G	g__Faecalibacterium	f__Ruminococcaceae	o__Oscillospirales	c__Clostridia	p__Firmicutes_A	d__Bacteria
ClusterF	O_CAG26	Proportion-based	9/9	s__Faecalibacterium prausnitzii_G	g__Faecalibacterium	f__Ruminococcaceae	o__Oscillospirales	c__Clostridia	p__Firmicutes_A	d__Bacteria
ClusterF	O_CAG73	Abundance-based	49.22%	s__Eubacterium_F sp003491505	g__Eubacterium_F	f__Lachnospiraceae	o__Lachnospirales	c__Clostridia	p__Firmicutes_A	d__Bacteria
ClusterF	O_CAG73	Proportion-based	3/8	s__Clostridium_Q sp003024715	g__Clostridium_Q	f__Lachnospiraceae	o__Lachnospirales	c__Clostridia	p__Firmicutes_A	d__Bacteria
ClusterF	O_CAG66	Abundance-based	19.8%	s__Dorea_A longicatena	g__Dorea_A	f__Lachnospiraceae	o__Lachnospirales	c__Clostridia	p__Firmicutes_A	d__Bacteria
ClusterF	O_CAG66	Proportion-based	4/40	s__Eubacterium_G ventriosum	g__Eubacterium_G	f__Lachnospiraceae	o__Lachnospirales	c__Clostridia	p__Firmicutes_A	d__Bacteria
ClusterF	O_CAG71	Abundance-based	100%	s__Agathobaculum butyriciproducens	g__Agathobaculum	f__Butyricicoccaceae	o__Oscillospirales	c__Clostridia	p__Firmicutes_A	d__Bacteria
ClusterF	O_CAG71	Proportion-based	5/5	s__Agathobaculum butyriciproducens	g__Agathobaculum	f__Butyricicoccaceae	o__Oscillospirales	c__Clostridia	p__Firmicutes_A	d__Bacteria
ClusterF	O_CAG78	Abundance-based	61.68%	s__Parabacteroides sp900760525	g__Parabacteroides	f__Tannerellaceae	o__Bacteroidales	c__Bacteroidia	p__Bacteroidota	d__Bacteria
ClusterF	O_CAG78	Proportion-based	2/5	s__
ClusterF	O_CAG63	Abundance-based	100%	s__Ruminococcus_D bicirculans	g__Ruminococcus_D	f__Ruminococcaceae	o__Oscillospirales	c__Clostridia	p__Firmicutes_A	d__Bacteria
ClusterF	O_CAG63	Proportion-based	5/5	s__Ruminococcus_D bicirculans	g__Ruminococcus_D	f__Ruminococcaceae	o__Oscillospirales	c__Clostridia	p__Firmicutes_A	d__Bacteria
ClusterG	O_CAG32	Abundance-based	46.4%	s__Dysosmobacter sp001916835	g__Dysosmobacter	f__Oscillospiraceae	o__Oscillospirales	c__Clostridia	p__Firmicutes_A	d__Bacteria
ClusterG	O_CAG32	Proportion-based	5/20	s__Dysosmobacter sp001916835	g__Dysosmobacter	f__Oscillospiraceae	o__Oscillospirales	c__Clostridia	p__Firmicutes_A	d__Bacteria
ClusterG	O_CAG31	Abundance-based	48.72%	s__CAG-83 sp001916855	g__CAG-83	f__Oscillospiraceae	o__Oscillospirales	c__Clostridia	p__Firmicutes_A	d__Bacteria
ClusterG	O_CAG31	Proportion-based	2/6	s__BX12 sp014333425	g__BX12	f__Anaerovoracaceae	o__Peptostreptococcales	c__Clostridia	p__Firmicutes_A	d__Bacteria
ClusterG	O_CAG29	Abundance-based	62.06%	s__Eubacterium_G sp000434315	g__Eubacterium_G	f__Lachnospiraceae	o__Lachnospirales	c__Clostridia	p__Firmicutes_A	d__Bacteria
ClusterG	O_CAG29	Proportion-based	3/7	s__CAG-110 sp000434635	g__CAG-110	f__Oscillospiraceae	o__Oscillospirales	c__Clostridia	p__Firmicutes_A	d__Bacteria
ClusterG	O_CAG30	Abundance-based	27.97%	s__CAG-170 sp000432135	g__CAG-170	f__Oscillospiraceae	o__Oscillospirales	c__Clostridia	p__Firmicutes_A	d__Bacteria
ClusterG	O_CAG30	Proportion-based	2/9	s__CAG-110 sp003525905	g__CAG-110	f__Oscillospiraceae	o__Oscillospirales	c__Clostridia	p__Firmicutes_A	d__Bacteria
ClusterG	O_CAG76	Abundance-based	72.03%	s__Mesosutterella multiformis	g__Mesosutterella	f__Burkholderiaceae	o__Burkholderiales	c__Gammaproteobacteria	p__Proteobacteria	d__Bacteria
ClusterG	O_CAG76	Proportion-based	1/7	s__CAG-1031 sp000431215	g__CAG-1031	f__Muribaculaceae	o__Bacteroidales	c__Bacteroidia	p__Bacteroidota	d__Bacteria
ClusterH	O_CAG62	Abundance-based	100%	s__Adlercreutzia equolifaciens	g__Adlercreutzia	f__Eggerthellaceae	o__Coriobacteriales	c__Coriobacteriia	p__Actinobacteriota	d__Bacteria
ClusterH	O_CAG62	Proportion-based	5/5	s__Adlercreutzia equolifaciens	g__Adlercreutzia	f__Eggerthellaceae	o__Coriobacteriales	c__Coriobacteriia	p__Actinobacteriota	d__Bacteria
ClusterH	O_CAG54	Abundance-based	100%	s__Romboutsia timonensis	g__Romboutsia	f__Peptostreptococcaceae	o__Peptostreptococcales	c__Clostridia	p__Firmicutes_A	d__Bacteria
ClusterH	O_CAG54	Proportion-based	9/9	s__Romboutsia timonensis	g__Romboutsia	f__Peptostreptococcaceae	o__Peptostreptococcales	c__Clostridia	p__Firmicutes_A	d__Bacteria
ClusterH	O_CAG48	Abundance-based	57.41%	s__Eggerthella lenta	g__Eggerthella	f__Eggerthellaceae	o__Coriobacteriales	c__Coriobacteriia	p__Actinobacteriota	d__Bacteria
ClusterH	O_CAG48	Proportion-based	4/8	s__Eggerthella lenta	g__Eggerthella	f__Eggerthellaceae	o__Coriobacteriales	c__Coriobacteriia	p__Actinobacteriota	d__Bacteria

[truncated: 7 more sheets: S11, S12, S13, S14, S15, S16, S17]
